# Supplementary material for: Engineering of Streptoalloteichus tenebrarius 2444 for Sustainable Production of Tobramycin
Source: Molecules. 2021 Jul 18;26(14):4343. doi: 10.3390/molecules26144343 (PMC8304502; doi:10.3390/molecules26144343)
Supplement: Supplementary file 1 [file molecules-26-04343-s001.zip]

Archive with 9 entries (7 files):
- Supplementary Materials/
- Supplementary Materials/molecules-1281617-supplementary.pdf
- Supplementary Materials/Supplementary Material_ Sequences_Tobramycin and Apramycin BGC/
- Supplementary Materials/Supplementary Material_ Sequences_Tobramycin and Apramycin BGC/Streptoalloteichus tenebrarius2444_Apramycin_Cluster.dna
- Supplementary Materials/Supplementary Material_ Sequences_Tobramycin and Apramycin BGC/Streptoalloteichus tenebrarius2444_Apramycin_Cluster_FASTA.fa
- Supplementary Materials/Supplementary Material_ Sequences_Tobramycin and Apramycin BGC/Streptoalloteichus tenebrarius2444_Apramycin_Cluster_GenBank.gb
- Supplementary Materials/Supplementary Material_ Sequences_Tobramycin and Apramycin BGC/Streptoalloteichus tenebrarius2444_Tobramycin_Cluster.dna
- Supplementary Materials/Supplementary Material_ Sequences_Tobramycin and Apramycin BGC/Streptoalloteichus tenebrarius2444_Tobramycin_Cluster_FASTA.fa
- Supplementary Materials/Supplementary Material_ Sequences_Tobramycin and Apramycin BGC/Streptoalloteichus tenebrarius2444_Tobramycin_Cluster_GenBank.gb
