# Supplementary material for: Engineering of Streptoalloteichus tenebrarius 2444 for Sustainable Production of Tobramycin
Source: Molecules. 2021 Jul 18;26(14):4343. doi: 10.3390/molecules26144343 (PMC8304502; doi:10.3390/molecules26144343)
Supplement: Supplementary file 1 [file molecules-26-04343-s001.zip › Supplementary Materials/Supplementary Material_ Sequences_Tobramycin and Apramycin BGC/Streptoalloteichus tenebrarius2444_Apramycin_Cluster_FASTA.fa]

>Streptoalloteichus tenebrarius2444_Apramycin_Cluster.dna  (38.075 bp)
gtgcgcaggaagatcgtcaccgtcgtcgcgctgtccgccgggctgctgctcgcggccggctgctccaactccgaccacac
cggccagaacggcgggaccacgccgccctccgcgacctcgaccccgtccggaacggggacctcgacccagggcgggcagc
acaaccaggccgacgtcacgttcgcgcagcggatgatcccgcaccacgtgcaggccgtggagatggcgcggatggcgccc
gcccacggcgcgagccagaaggtcgtggacctggcgcaccgggtggagcgcgcccagcagccggagatcgaccagatgac
cggctggctccggcagtggggagccaccgtgcccagcgccggcggcgggcacgccggccacggcgggtccggcatgatga
gcgagcagcagatggccgcgctccaggccgcgcggggtcccgagttcgaccgccagtggcttcagatgatgatcgagcac
caccgcggcgcggtggagatggcgcgcgtcgagcaggcccagggctcgtcccccgaggccagggacctggcgcggaggat
cgtcgagtcgcagcaggcggagatcgacgagatgaccgccctgctccggcagggctgacgggccgggttgaccgacaggg
ctgaccgacagctctgaccagcccggccgatcagcccggtcgaccagccgaccagcgcggggcgggcgccgggaaggcgc
ccgccccactggtcacgcccgccggccacacccgtcagccacggcggtcggtcacgccgaacggtcacaccgggggctcc
gggtcgtactggatgccgcgccgcaccgccctggcgcgttcccggccggccaaccgcaggaccaggtgcagcgccatgtc
gatcccggccgacaccccggacgaggtgatcacgtcgccgtcgtcgacgaacctgtcgtcggagcggacgtccacggtgg
ggtcggccgcccgcagctcgtccagcgctccccagtaggtcgtggcgggccggtcccgcagcaggccggccgccgcgtag
acgagcgagcccgtgcacacgctggtcatcaggggcacgtgggcgcgctgctcccgcacccacgccagccagtcctcgtc
ccgcatcagcggacgggtgccggcgccgccggggtgcaccagcacggtcgcgggcggcgcgtcgtcgggggtgtggtcgg
cgaggacggtgagccccttggcgcagcggacctcccgccgtcgcgcgaccgtccacacgcgaacgccgtccccggggaaa
tgcctggcccagtacgtcagcacctcccacggtccgacggcgtcgagttcctccacgtcgtcgaacaggacgatgccgat
cccgatgccgtgcccggcgtcggtgccggtgtcggcgttgattccggtttcggtgttgattccggtttcggtgttgattc
cggtttcggtgttgattccggtttcggtgttgattccggtttcggtgttgatccggctgagcggccgtcgttccgtcatg
gccgcatgctcgtcgggacgtgtcccctccggaggtggctcgatcgccatgctgcgcaaggatcgggccatgtctggatc
ggacaccgtcgccgtcgacgccgagagcggtccggcaccccgacacatcgcgccccgacacgccgggcgccggccgtcgt
cccggtcgtcgtcccggtcgccgcacgtggtcgtcgcgctcgccctgcccgaggtcgtcgcgttcgacctgtcgatcgcc
gcccaggtgttcgggcaccgccgggagtcccactacgccttcgaggtgtgcacccctggtcccccgctggtccccacgac
gaccgggttctcgatcagcgcgcccgcgtcgctggacgcgctggcgcgcgcggacacggtgatcgtccccggcttcgtgg
cggacggcgagatcgcgccggatgccctggtcgcgctgagggcggcgcacgccgggggcgcgcgggtggtctcgatctgc
accggcgccttcgccctcgcggcggccgggcctgctcgacgggcgccgcgcgaccacgcactggcaggactccccggagc
tggcccggcgtcacccggccgtcgaggtggtggacaacgtcctctacgtcgaccacggcgacatcgccaccagcgccggc
gtcgcggcgggcatcgacctgtgcctgcacctcgtgcgctccgacctgggtcagagggtggcgacggagatcgcgcgccg
cctggtgttcgccccgttccggagcgggagccaggcgcagtacgtggcgcggccgctgccgggcaggacgtcccgcgccg
gcgacgaggacgggctcggcgcgacccgccgctgggcgcaggaccggctcgccgagcggctcacgctgcacgacctcgcg
cggcacgccggctacagcacgcgcaccttcagccggcggttccgggaggagacgggcacctctcccctgcggtggctgca
cgagcgacgcgtcgccctggccatgcgcctgctggaggagacggacctgcccgtggagcgggtcgcggcgcagagcgggc
tgggcaccgccgccaacctccggctccacctgcggcgggtcggcggggtgaccccgtccgcgcatcgtgaggcgttccgg
ggcaccggtcgggcggcgtcgccagcgcgcgggagcgggtcgggcgcgcccgcggccggatgagtcggggagaaaaaccg
gtggggccggtggggaggactcgccccgccaccgaccccaccgggcctgtccagtcggccctgccagtctacctccgccg
ggagtgcccgttccgctcctcgtgaccgcgcgccgtgaccccgcgccgcaggtcaggggctggttcgcggtgcccagagg
cgttcggcgcacccgccggccgtccgcgccacccggccggcgtggaagcgcatgtccgcgatggcctgggcgtccgtctg
gctctcgtacacccgcattccggcgatcttgtcgtcgaggacaggggagatgtcgacgacccggtcgagggccaggttcc
gcgcgttcgccagggtgtcgtcgacggcccgcaggtcgtggtgggcggagtacgggatgtcctcgtagtagagcgtccgg
tactcggcgtccaggcggcgcgccgcctcgtgcacgatgaggtggtcgatgtggtcgcccatcgccgccggggccaggac
caggtcgggggacgcggaccggacggcggcggtcacggcgtcgaccacctcgtcggtcagcgggtcgtcccgcgtcgcgg
ccagcaactccccctcgtcgtcgtacccgcgcaggctggcgtcggggaagtccaggtgcgtgtggacgatgccgcgcgcc
gcgcagtaccgccggtcctcctcgatccggaccttgctcacgacctccgcgccggccgaggccagcagcggcgacaccgt
ccactcggaacggccgaacacggtcagcagcgtggcctcggccgcgccgagccccgaggcgacgaggccgccgcaggagt
aggcgatgtcgtccgggtgcggggacaggaggaggaggtttccggcgagggcgaggttctctggcatggtcactcccggg
caacagacgacggccgtcgacgtcaggcgctcgcgctcgtgctggccagccacgcgtcgtgcagggtggcgaaccggccg
ccgccctcgacgagcgcggccggcgggccgtcctccacgatccggccgcgttcgaccacgagcacgcggtcggcggcgag
cacggtggacagccggtgggcgatgatcagggcggtcctgccgcgcagcgtcgtgcgcagcgcgcgttggaccgcgcgtt
cggtggcgatgtccatgctggacgtcgcctcgtcgaggatcagcacggcggcgtcggccagcagcgcgcgggccagggcg
acgagctggcgttgccccgcggacagccgggtgccgcgcttgttgacgtcggtgtcgtagccgtcgggcagccgggtgat
gaactcgtgcgcgccgatcgcggtggcggcccgcacgatctcctccctggtcgcctccggcctgccgagcgcgatgttgt
cggcgatcgtgccggagaacaggaaggactcctgggtgatcatcgcggtggtggccctgaggtcggcgtcggcgacgtcg
cgcaggtcgatcccgttgaccgtcacccggcccgaggtggggtcgtagaaccgggccagcagcttggcgatcgtggactt
gcccgccccggtctcgcccacgacggcgacggtctgcccggcggggatgtgcaggtcgacgtcacgcaggaccagggcct
tgtcgggctggtaccggaagtcgacgtggtggaagtcgatcgccgcggagcggacgcgcagcggcaccgggtccgcgggc
tgggcgacggtcggccgctcctccagcacgccggagatcttctccagcgcggcgttggccgaggcgtaggagttggcgaa
gcgcgccaggtcgtcgatcgggtcgtagaacttgcccaggtacagcacgtacgcggcgagcacgccgacctccagctcgc
cgtggatgatccgccagccgccgacgagcagcaccagggcgatcgtggtgttgccgatgaggttgatgccggcggtggag
tcggccaggccgtagccggccctgaccgtggcctcctggtgcgccgcgttcagctcgtccatcctgcgggagttgctccg
ctccagccggtaggcctgcaccacgcggatgccgttcatcgtctccacgaagtggccgatgacgcgggcgatggtggtgc
gggtgcgccggtagaagaagtgggagcgcctgcggtaacgccacgtgatccacagcagtggcacgaaggtcgccaggatg
acgccggtcagcggcaggtcgagccacaccagcagcacggcgatggacaccacggacaggaacgcccggaacagcccctc
gatgctctcctccagcagcgtgctcagcgcctggaggtcgctggtgagccgggagatgaccttgccggacgtgtaggact
cgtggaacgacagcgacagccgctggacctggtggaacagccgttgccgcagttcgagcagcacgtcctggccgatgcgg
ccggacagcgccatgaaggagtaggtcaggccggccgaggcggcgctggacagcaggtacccggccaccgcccaggccag
gggcccgtggtcgccgccggccgcggccgggatgccggtgtcgatcaccgcggcgatcagcagcgggcgggccatctccg
cggccgtgtcgaggacggccagcagcagcgcgaccaccgcgccgagccggtgcgggcggagcaggtcgagcagcagccgg
cgcgaccggcgctggagttgccgccccacccggcggtccacggtctcgtggtcctcggcggcgacgccgcgccactcctg
tccggtcgcctgggcgggcggctgtccggtcgcctgggcggtctcctcgccgtccccggcgccggtcggccgggccgtcg
ccgacccgtccggccgctcgccggcctcgcgctgtccggtccgctcctgttcggtccacgtctggggctggttcatcgtc
tcgccgtcccggcctcgggggtccgctcgtccaccggcgccatcagctcgcggtaccgggggcagtcacgcaacaggtcc
tggtgggtgcccaccgccgtcacccggccctcgtccagcacggcgacccggtcggcgagctgcacggtgctgggccggtg
ggcgacgaccagcgcggtgacgccgcgcagcacctgacgcagcgccgcctcgacctcggcctcggtgtgcacgtccagcg
ccgagagcgggtcgtccagcacgagcaccgacgggcgggccaccacggccctggccaaggccagccgctgccgctggccg
ccggacagcgagaagccctgctcgccgatctcggtgtccagcccgagcggcatcgcgtccacgaaggactccgcgttggc
caccctcagggccgcgcgcacctcgtcgtcggtgaggtcggcgcggttgagccggatgttgtcccgcacggtgccggaga
acagcaccggctcctcgaagacggtggcgacggccccgcgcagctcggcgagcggcacccggcgcacgtcgatcccgtcc
agggtgatccggccgccggtgacgtcgtagagccggctgaccatgccgacgagcgtggacttgcccgagccggccccgcc
cacgagggcgagcgtctcccccggccggatctccaggtccacaccgcgcaacagctcggtgtcggcgccggggtggcgga
agcgcaccccctccatgcgcagctcgccccgcggcggggtgggcagcgacaccggctccgccgggtcggtgaccgtcacc
tccgcctcgacgagctggaagtaccgctcggtcgcggccgccgcgtcgttggcctcggcgagcaggtagccgatcgactc
cagcggccactggaggtaggcgaccacggcgaccgccgcgaccagctcaccggcgctcatcgtcccgcgcgcggccagga
cgccgccgatggccagcaccgcgcccagcgcgacctcgggcaggccgacgatggtcgccgtgagcaggccgagcatccgc
accttgctgatctcggtcccgcgcagcagctcggcgcgggcgcggaaggtggccagggcctggccggcgcggccgaacgc
cttgagcacccggatgcccagcaccgactcctcgacctgggtggtgaggtcgccgagctggttctgcgcgcgcaggctga
ggtcctggtacctcgcctcgaacacgaccgacccggcgaccaccggcaggctgatcacgacgaaggccgcgccgagcagc
ggcgacatccaacagagcacgccgacgctcacgacgatggtgaaggtgttgaccaccaggtacaccagggcgtagcgcgg
gaaccggacgatcgtggtcaggtcggacgacgccctggacaggagctggccggagtgccactggtcgtggaacgccagcg
gcaggcgttgcaggtggtcgtagagctgggcgcgcatgcgcgactcgatgcgcgcgctcggcccgatgacgagccggtgc
cggccgaggaagaagccggcctccagcgcgccgagcagcagcgcccctccggtcatccagagcaggccggtcaggtcccg
cctggccacgggcccgtcgatgatctgttggatcaccagggggatcagcaggccgcagagggtcgccgccaccgccgaca
ggatcgccgtggtgagcagggcggcctcggggcggaagtggggtcgcagccgccacagcgtggccatggcgcttcttctc
ctggcgcttcccgacggcgccgtgttcaggctcatgcggaagtccgaggtcctcgtcgtggcgtggtcggccggacaggg
ggaaaggggtggctccaccggcccgccgggggtcgtgtcacgcttctttccgtctcgccggtttcacccgtggtcgcgga
aaacaatatccgctaccgtctccccggcataccgtttttcgcgggaacaccccggaacccgcaccatgacaacatcgtcg
ccggtacggtatgcatgaacggagactaccctttccctgccaccggagggcgggcatgaaagaaactctctcgctcggcg
gtctcggtctccccgaatcgaccctcgtgcggtccctgcgcagtggcggggagatgacgtggctggttcgctcgaacagc
ggattgacgtcggaactgctggtcgtcaaaagaaaacgcgactatctgagcgagtccgagttcctggcgcactgcgcggt
gcaccgccggctcgcggcggccggcggcccggtgccggcgttgccggagtctccgccggagaacccggtgcgcgggccgg
acggggcgctctacgagatctggacgtgggtgcccggccgcgccgtcgacgtgggcagccccaacgacctgcggggcatg
ggcgcggcgctggccgagttccacctgctcgccgacggcgcgctcgacggggtggacctcgaccccaaggagccgcacga
ccggttcgccaaggcccgcttccacttcccgctcctcgccgagggcctgggcgcgcgcggcgcggggcagcaccgcgagc
tggtcgcgcgctggaccgccgcccaccgcgccagcgaggggtcggcgcttccgcccgccgtgctgcacggcgacccgtgc
ccggagaacgtgctggtcaccgactccggccgcgcggtgctgctggatctggacgacgtccaccccggccccgccgtgtc
ggacctggcctggtcgctgaccagggtgggcgcggtggtcccggccggcgacggcttccgggacgactgggacgcccctg
ccgtcacggccgtgctcgacggctaccggagccggcgaccgctgagcgacgccgagtacgaggccctgccgcactggatc
gtggccagcctgtgctgcgccgcctccgaccagctctacgactacggttggaagatccccaccgacgccctgcccgccga
gtgcgaacgggtgctcgcgctggccgagccgggccggctccccgtccccacctcctagggggtgtccgcaaagtcagggc
agccagagtcgtaggcaggcgagagtgaccatggcctgataatgccgggctcgtttgtcatagccagtggccagggcctt
gttgtgcttgagccggttgaagcagcgctcgacgacgttgcgacgccggtaggccacgcggtcgagccggcatctgctct
cacccctgcacggacgaccgttgatctggtcgatccgctccgggatggccgctgtgatgcctcgcctgcgcagggaggag
cggatcttcgtggacgagtagcccttgtccgcaacgaccagcgcgggccgggtccgcgggcggcctggcccgcaccgtga
gaggcggatgcgggccatcaccggctcgaactgggcgcggtcgttgacgttgcccgcggtgagggtgaaggccagtggcc
gaccctgcccgtcgcgggcaaggtggatcttcgtggtcagcccgccgcgggaccggccgatcgcctcacctgtccagagc
ccccttttcgggccccggccgcgtgctggtgagcccgcacggccgtggaatccacacacacgaccgtccagtcgaccgcg
ccgacggcgtcggaacgctgcgggacatgagccagcagacggtcccaggtgccgtcggcggaccagcggcgaaagcgctc
atagaccgtcttccacggcccgtaccgctcgggcaggtcccgccaggccgcccccggtggacagcgtccacaagatcccg
ttgaccacctgacggcggtcccgcaccggacggcccatccgcggcggagccagcaacggctcgatcaacacccacgactc
atcagtcagctcatgacgacgcaccacgaaccaaccaacgaccacaacactttgcggacacgacctagcgccgccggcct
ggggcctgtcctcgaagccggatgagcagcgtggccagatcggccatctctcggtacgagatgacggtcttgtcgccgcg
ggtggcgatcacgcggaaccgctgaagccggtcgacgcggcgttcgaccacgatgcggctcgcgggcaggcggcggggtc
gaacgcccggggacgaccgcctgcccggccgcgacgtcgcctgtccggccgcgacgcagtcggctggcccgccgaacccg
gcgttcgcggatgacggccgggacaccccgtctacgcaggcaggtccggatcacgggactggacaaaccccccctgcccg
cgctcacccgcctcagccggatgacaggccctccccagaccagggcaacagaacgagacgccctgccatgaccagggtga
acacagcgcggtcgttgacgttgccgccaaccaccaccaccgagtagcgaccggccatcccccatcacaggccaggtgga
tcctcgtggccggtccaccacggggacgaccgatacgtgatcacctgattcggggccgacggtgtgctggtggacgcgca
cgggtgctgacgccgacccagacctcccggccgcattcgctgaccacctcggcgctcacccgcgcccgggtcaccacagt
cagggtgccggcacgaccaccgccagaaccggtggccgacacctcttccacggcctacgccctaccggcaggccacaccc
gtcttcgcctcgaccaaccatcccgctgatcacacgacacctcacccagccgtgggcgctcctccgcgccggagacaggc
aacaacggctcgaccgcctgccactgctcgtcggtcaactcgtccctcgcgaactcggccgcgaccgccaggcccgcgtt
cccggtggaggccaccgctgcccgcacaccgccatcgacgaccaaacccgctggcccacaccgaaacaccgcccgatgag
cgtccaccgagtacttaccgacaacgcctggacctaccgcggcacagggaacgcttccaccgcaccctgcttgacgaagg
ggcccaccaccagccccacacctcagaaaccggccgccaacacgccctcacacagccgtcctcgactggtacgactttca
ccgaccccacaccagcgtcggcggccagacaccagccagccaggtcaccaagcgtccccggacagcgcacctggcgccgc
cgggccggcgccgagcgcctagtaccgtccgtcgcgccgccgtcgtcgcctccgccgtccccaggggacctctggatcgc
gccgtgtcgcggctggcgtgcgcccatcggcacgccgagggcacgctggtgcgtggggaggggtgacggacgggatgctg
ctgctgacctgccggggatcggccgagatccgcgcgacccacgaccggacgctggagttcaccaccgacagcgcgatcac
cggcagggccacctgcgtggtgggtgtggacgccgcgctcgtcagcggcggacgggtcgccggcccggtccgggtcacca
tcacctgcggcgaccagcgggcggtcgtgcgggcgctcgccagttcggcgtggcggcccggcggcagggcggtgatccgc
cgcagcggggtgcgcctggccaacaccctggccaccgacgccgacacgacagcggccgacctgcccagggagctggtgtc
cctgctggcgcggccggacgcggagatcgaggtcagggtcgaccgggacgagggccggtgggacggcaggggtggcgtcg
tgctctgccacgccggcgcggaccccgagcggctcgccgccgagatcgccgcggccgacgtggtggtggccgaggaccag
gaggccagggcactggtcggcgacgccgcccgcgtggtgggcgggccgctcggggaggcggacgtgcccgagggcggccg
ggtgctggtgctggcctcggaggacctgccgggggcgtcggtcaccgcgttgctgggcgctccggagcggttcgccgtcg
agtgcgtggggctgcccgcgccgctggcggtcgcggccgcgtccccggcgcgcgggcggctgctcgtgggcgaccggagc
cggcggcgggagcaggtgcggtccgctccggagtcccggctggtgctccgggtccccgcctcctcgctggaggcggtgtt
cgccgacgccgagcggctgcgcggcaccaggaccgccgcgctggccggggtcgcggcctcggcctgcgagcagccgaggt
ggggagagttggacgcgctgctggcggaggccccgcgtggcggggatgtggtctgctgcctggacccggcccccggcggg
gccggggaggacgagccgggcgaggacccgttcgtcgccgcgttgctggccgagggggtgccggcccgcacggtggcgat
ggccctggcccagcggccggactggggcaggaaggccgcgtacgacttcgtgctccggcaccggtcgcggggctgagccg
cgcgccggagtggatcttgacgcgctcccgcgaccacgggtcgccgccgtcgtcacggctacgctgaccggcatgcgccg
cgtggtgggcaagcgggtccaggagttctccgacgccgagttcgagcagctacggagtcagtacgacgacgtggtgctcg
acgtcggcaccggcgacgggaagcatccgtacaaggtcgcccgccagaacccctcccggctggtggtggcgctcgacgcc
gacaagagccggatggagaagatctcggcgaaggcggcggccaagcccgcgaagggcggcctgcccaacctgctgtacct
gtgggccaccgccgagcggctccccccgttgtcgggggtgggcgagctgcacgtcctcatgccgtggggcagcctgctgc
gcggggtcctcggctcctcgccggagatgctgcgcgggatggcggcggtgtgccggccgggcgcgtccttcctggtcgcg
ctgaacctgcacgcctggcggcccccggtgccggaggtgggcgagcaccccgagcccaccccggactccgccgacgagtg
gctggcgccccgctacgccgaggccgggtggaagctcgccgactgccgctacctggagccggaggaggtggcgggtctgg
agacctcctggacccgccgtctgcactcctcccgcgaccggttcgacgtgctcgcgctcaccggcacgatcagtccgtga
cgccggaccccgggcgtcgggcgggcgtgaacgtccgccgcgcgccgggggccagctcgacgcgcgtgtcgtcgacccgg
accggcagcggcagcgcgttgtccgcgtcggccagcaactccacggtccccggggtgagcaccacggtcaaaccccggcc
acgccaccgcagcggaacccgcagccgggtcacgccctccggcagcaggggggcgaaccgcagctcctcgccggccgggt
ccgcgccgaggaagccgcggaccagcaccagccaggcgccggccgccgctccgaggtggacgccgttgcggaagttctcc
ctgggcgcgaagtcgaggttgtagcgggcggacccggcgagcagccgcgtggccagcgggacgtcgccggcccacgccgc
cgcgatggcgtgcgtcatggggctcagcgagctgccgtgcgccgtgcggggctcgtagtaccgcaggttccgttcgatgt
cggaacgcgagaatcgttcggacaacaacaccatcgtctggacgacgtcggcctgtttgaccagtccgcccgaccggcgc
tcgtcgttctccttcaccgggagggggagattctgacccgggtggcgctcgcacgtctcgtcgggcagtgagaagtaccc
gtcgaagaccgggaccacaccgtccctggtcggcgggagatacacctcccccgcccagtcgacccatttctggagaagcg
tccgactgatttcccgccgctccagctccgccaggaccgacggattccgggcggacaggtcgagaagggtttccgccgcc
caggacaggccccagcccgcgaggaggttggtgccgaaatggtgatcgacgtcgtaatggaactcgtcgaaccccatcac
gccacgcacggtccgcccgcccacctcggggtcgaaccggagcagcccggcgaggtaccgccccgcctcggcgagcagcg
gcacgcactcctcgtggaggacctcccggtccccggtgatctcgacgtaggagcggagcgcgtgcagcacgtcggcgctg
gtgtgcacgacctgctcgccggcccgctcccgccactcgtcgtcccgcaggacgtccctgaccagggcgggcgagcccga
gtcgccgaacaggtcggcctcctcggggaaccgggcgccgacgtgcccggtgcgcgcggcgtgggcgcacgcggcgtcca
cggtggagatccggaaccggagcatcgccctggcggcgtcggggtcggtccacgcggcgtgcggcagggcgaagaactcg
gtgttgtagaagaagtgccccgagtggtattcgctggtcagccccctggccggcacgttgtggaccgcgcgggcgcggtc
gatcgacccgaacaggtggaactgcgagtagcgcagcccctcgacgagcgtggggtcgccgtcgacctcggcgtgccgtt
tccagcggcgggcccagatcttttcgtgctcggcgacgacccggtccaggtcgggcacggcgtccacgtccgggtcgacg
gccggggcgtcgtcgaacggcgcgtcgaccaccgcgagcgtgtcgacgcgcaggtcgcgtcctgcccctccggcgaaacg
caggccctcggccaggcgcgtgcggccgacgacgacgtccctggccgccgggtcggcgaggaccgccagccgctcgacga
gttcctcctggtggccgaagctgcggacccgcaggtcgagtcggcccggccggtgggcgacctccagcggctccgcgtgg
tgcagccggacccggggcagcgtcccgccgaggtcgccgttgcccgtcgaccagtccaccccggtcagcacggtgaccgg
cgcgtcgtggtccagcggggtcaccacgaggcgctggagcagcgtcgcggtgaactgggccggcagcagcacggtcgacg
cgacgcgggtgtgccggccccggccgtcccgcacggtcacgaccagttcctggcgcgcgcggcgcaggtcgaggcgctgc
cggaactcggtgatccggtcgggtgtcaccgtcaggggcagcccgtcgacgaggacgctccggaaggccggggtgggcgc
gttgacgaggtgccggcgcacggtcagcgccctggcgtaccagcgcgcgtggaagaagccgggccagccgccgcccgcct
cgaagtccactgtggcccgaacgccgacgcgcccgttggacagggcgaagaggctctcgtagtagctgtcctcggtgggg
cggtagctggtccgctcgatggtccagccggggtccgcgcccggggctgcgtttggggctgcgcccggggcggcgtcccg
gcccccgccctccgccgtgatcgtcatcgctgcgcaccaccgatccgccactggtcctcgatcatccgttccaggctgga
ccgctccggggtccagccgaggtcccggcgcgcggcggtggtgtccgccgcgagccagggctggtcggcggggttcggcg
ggccgtgctccacgggcacccgccgcccggtgacctgttccaccgccgcgacgacctcgcggacgctcgccgggaccgcg
cccaggttgaacacccgcgccggccgccgcgccggcgtcgcgacggcgcgggcgaccgcgtcggcgacgtcggccacgtg
cacgaagtcccgcacggtcgtgccgtccccgttgacgggcagcgccgggctccggccggaggcgacggccagcgcccgcg
cgacgagcgtgctgtcgtcggggccgacaccgggtcggacgctgccggcggcgttgaacaggcgcagcgagaccgccgac
accgcgccggtcgcggcgtaccagccgaccgcctgctcggccgcgagcttggtggcgccgtacacgctggtcggcgcggt
cgggtgggactcggggaccggagcgtggccggtcggcccgtagaccgcgccgctggacaggaacaccacgcggggcgggt
cgtcgccgtcccgccggcgggcgacgagcgcgtcgagcacgttcagggtggccacgacgttggcccggtagtacgggccg
acggccgcgccgctgcccctgacccgggtcagcccggcgaggtggcagaccgcctcggcgccgtcgaccgccgcccgcgc
cgccgacgcgtcggtcaggtcgaggtggcgagccggcactcccggcggccacccgacctggcggcggtgcccgacggcgg
tcagctcgtgcccgtcgtggagcagccgcgcgaggacggcctggccgacgtaaccggcggcccccgtcacgatgatccgc
atgtccttccccggtggttgggcgccggagcgccggccaggagggccgactacgacgccgaggccgacagcgccgagggc
agtcccacggcctggtccagcagggcgcggcgcaggtccgccccggtcaggtcggccccggtgaggtcggcctgctggaa
cgaggcgaactccaggtcggccccggtgaggtcggctccccgcagcgacgcgcgcttgaggtggcccctggccaggcacg
agcgggccagcgcggcgccgtcgagcgcgccgtcggacgcgttgagccgatatccgtccacatcggacagatcagcgccg
gtcaggtcgcagtgctccagcgacggcgcgtacgcgaggttggcgcccgcgaggtcctcgtgccgcagggcggtcgtcac
cgcgctgagcgtctcgtagctgtccgcgcgcagggcgcaccaccaccgcgcgacgtcgacctgacggaaggtggaccggg
ggccgtccggttcggccgacgacagcagccggtacagcaccgccgtcgtgcgcggcgccggagcgggctcgtccggcccc
ggcgcggccgtctgatcgggggccgctggccagtgccggcgcagcagaccgaccacagtggaccgcagcgcgtccgcccc
cgccgcgacggcctcggccaggcgcgcgggagggctcagcgggtcgaagtccggccgccgggccaggaggtcgcccgccg
ccacgacggcgcgggggtccccaccgccgagcgcggacgcgaacccgtcgacgaggtccgccaccggttcggcgggcgcc
gcgtcgtccggctgagggggcagggtcagcaggagcgtgccgggcaacgcgtgccgcaccacgaagcacgcgccgctgac
gtagagcgccagccgggtcctcggcagccgctcccgcagccgctccaccaggttgcgcaggaccagcccgtcgatcgggc
gtccgccggccgcggccaggtccggggcgtccagcaacagcacgtccggtggcgtggcgcggtccgcgacctggcgcagc
gggccgccggaggcgatctccgcgccggccagccgcaggacctccacggacaggccggcggcggtgagccgggccagcgc
gccggcgtccggccggggccggccggcgcgggcggtcacgaccagcaacccgccgacgggcagccgcccggtgaggagct
ccaccgccgtggccgggccgcgcgccgccacctcggcgagggtctcgtccgggggctggccgtccagctctccggcccag
ccccagaccccggcgtcggcgctcaccgcttccccgcccacacccgctcgccgctggccaggttcctgccgatgaggtcg
agccacagcacgtactcggccgtcatgtccaggtcgccccagaacaggtcggccacgtcgccggtctcctcctccgacca
gtagccgtacggcgactgccgctcgcacagcagggtcccgatgccctcggcgatctcccggtagcgcggcctgccggtga
ggcggtagagcagcgcggcggccacgccggccttgccgcaggaggagtcgacgaaggcgtcctcgtcgcagtcctcgtcc
atgtaggtcatcaggtccgtggcgaggtcgaggtaggcgcggtcctcggtcgcctcgtacagcgccgtgaggaagaaggc
cggcaggccgatgaagtaccagtcgccctcggccttgcgcacctgcacggcgaccgcgtcgtcgctcgtcagcaccgcgc
ccgaggcgtcggcgacggcgtggaacacgttcttgcggtcgggctgccccacccacagggagccgaggaagtcggcggcg
gaacgggcggtgtcgacacgaccggtgtagagcgcggcgaggccgctgatgctggtggagaccgagtcgcagcgcccgtc
gccggggatggccgggccgtgcgagcggaacccgcccgtggccgggttacgcatcgtctcgacgaaggacatcagcttgc
gggacaggccgaaccgcccgagcacgtgcgcgccgatggtcaggtagccgttggcgtagaggtagtggacgtcgaggaag
taccgctcctccctcggctgcgggatgtccccgtccggctggagcagcgacgtgacgtagtcggcgacggcgctggcggc
ctgcgtgtggcccgccgtgtgcagcgcccacatccccttgtagcaggactcgatgacggcggtgcgggagggcagcgcgc
cgttcgggcgttgccgttccaccagccagtccgccgctcgctgggccgcgttcttcagctcatgcgggctgtttccgctc
aacgccagtctccttcgtccgacaacgaacagggggtgcgggtcagggaattggtgcctttcgggggcctcccgccgccg
acctcacgcgtgacttttgtcggcgggcgggcgggtggttcggccggagcgcgaaccgggaagaacggtgatcgattcac
gccggcgagggaaggaaatcacgtcggcgggacaacgggaacgggtggtcgacgatggtggcggaggacgggcgaggtcg
ccacgcccagcgccccacctgcgaggacggcgctgaccggccgccaccggcgccaacggtgaaccgccggccaccggcga
gacgcgacgctcgcccccttcccacggcgcgaccccgtgcgaccggagaacggcacagatcgtcgacaacccgttccgcg
gaacaggatcgcacggtcaacggacgcaccggaatactccagacgagggcgacgccgatcacacgcaaacattctgacac
cccggggccaaccgaggaagaaactgtttcgagtctttctcccaataaggcgggagacccgcgaacgcggtagcctcccc
attgctgttgtttcgttttttcggtggaacgccggacgcgggcgcgcccgcgggggacgatgcggtgaggcgacatgacg
gaccccgtcgagacggacggcacccatccctcctcggcccgcctggccggtcgcgtcgtcgcgctgcgcgccgacgcctc
cacggcgtggggcgtcgggcacgtcgtgcgctgcctcgccctcgccgaggaggtcacggccaggggcggcacgccggtgt
tcgtcgccgacctcggcgacgtcgcctggctggccgaggaggtcgacgcgcgcgggcttgtcgtgcgccaccccccggac
accgccgcgggcttcgcgcgggtgctgcgggagctggacgccgacgcggtcgtgatcgactcgtaccgcctcggccccga
gcactacacggccgcgcgctcggtggccccggtcgtcgcgttgtacgaccggcactccggcccggtgcccggcgacgtcc
tggtcgaccagaccttcggcgcggagcgggatcccgcgcccgaggacgcggaccaggcggtcctgttgcgcggcccgcgc
tacgcgctcgtgcgcgaccaggtccgcgccgcccggccggcgacacgtccgtccacagtggactcctcgggccgcgctcc
ccgcgtgctgctggtgctgggcggcaccgacgcccgcggcgcggccaaggacctcacccggctcctgctcgactcctgcc
cgtccctgcggctgaccgtgatcagcaacgagatcgacgcggacgcgttcgccaccggccaggggcagcacctggccgtc
ctgcgcccgacgagcgagctgccccgcctgatggcctcggccgacctggtcgtcagcgccgccggcacctcgctggcgga
gatctgctgcgtcggcgcggccgcggcggcgctgtgggtggtggacaaccaggtccccgtctaccgcagcgccctcgccg
ccggctgcgtccacgggctcgggtcgctcgccgaggtgctcgccgcccccgaccgggccggggccgccgtccgcacgctg
ctgacgtccccccggcgcagggccgagctggccggcgccgcgtgggagctggtggacggcgcgggcaggggccgcgtcct
cgacgcgctggacccgctgctctccccccgctgagcgcccttccccgacgactggaggacgaccgtgcccaggatcgacg
agtcccgcctgcgcgacctgctcgccgccgccgccggggtgagcccctcggccgtggacggctggccgggaggggacggc
tggctggccagggccgcggcgatgctgaccgactacgtggcgggggtcccgctcgggtacgtgctcggcgaggtccacta
cctgggccggccgttccgcagcgaccggcgcgcgctcgccgtccgccggtacaacgagcccctggtgcgccgcatcctca
ccgacttcgccggccaggaggtgcgggccgtggagatcgggtgcggggccggcgccgccgtctgcacgatggcgctggag
ctggccggggagttcgtcgggacggacgtggaccccgaggcgctggagctggccgccgagaacgcgcgacggcacggcgc
gccggtgcgcctggtgaccagtgacctgttcgacgcgctggacggccggttcgacgtgatctacgcgaacctgccccggc
aggacccgcgcgcgcccgtgcccgaggggcggtgggagccgtcggtcgccctgtacgaccagagcgcgcagccgctcggc
ctgctccgccggttcttcaccgaggtgccggaccggctgaccgaccgcggccggctgtatctggagatcccgctggaccc
gaggctcgccgcgctgctgcccggcgagccgatcctcgacgacgacggcgacgacttcggccgggtgatgacctccgccg
acgcccgccggctcccctccctggtcgaccagctcacctggcccgacgagtgaggaccctggcccaacgagtgaggactc
tggcccgacgagtggggaccgcccgccgtggaagccgccggagggcggcttccacggcgcgggacggacgaccacggccc
atcccctacgcgacggggagccggagcccgccgggcagcgggcgcagctcgtcgagggtggcgaccacgggacaccccgg
cgcggcgacaccgagcccgaaccggtcgagcagcacggggcgcatgcccacctcctgcccggcgagaacacccgacaggg
cgtcgtccaccagcacgcaccggtccggcgaccagttccaggcacgcgccacccgccggagcgcctccggcctcggcacg
tccccgtagtggccgtgcggcccgaggctctggtgcagccggtcgagcagccagtcgccgccgtccaggcctggcagccg
cttggccagcagttccccggcgttgcgggaggccgtgcagaacgccacgggcgtgccctcccgcgccgccgcgtcgagga
agtccctggcgtcggggaacagcacggtctcctcggcctgctccaggaacagctcctgcttgaccaccgccagctcctcg
accagctccggcgtcgggtcgagcccggcgatccccagggccgccgcggcgccgacctgcctcggccggccggcgacgtg
gcggtggtactgctcgacgctgatctcggcgctccggtccggggcgtggtccccgagcaccctggccaaccccctgcgcc
acgccgggaggtgcggcgtgtccaggagggtgccgtcgatgtcgaggacgacgagggtgccctcgcccgtggccgcgcgg
ctcacccgttacctccccgactccagcagcaggcccgccgccctggtcgacgagtcgaagaccgcgtcgtcggtcagcac
gaagctgccgccgccggcgttgaccgcctcgacctcctcgacgaccctcgggtcccgcatgtccgcgtagtcggccccct
tgaagtagtagtcgggccgcagcgcgcggatcagggggaccgcggtgtcgtcgtcgttgagcagcacgtagtccacggcc
tccagcgcggccagcacggccacccgcgcctggtcgccgaagatcgggcggttggggcccttgttgatccggcgggccgc
ggtgaccgagaccagcagccggtcggcgcgggccgccgcctgcgtcaggtggtggacgtgtccactgtggaggatgtcga
agcacccgtggcacacgccgagcgtggttccgctgctggcgagctgttccctgatctcccgtgctcgcgtcatcgagacg
acttttggcgaagtaggcacacgaccaccccagtcttcgtgggagctgacactgggccggcgcggcaccgcggccgcgcc
ggctcctggcgcggtcaccggccggacgccggcgacctcccggccctggccgggtcgtcgggaagcccggcgccggccgt
gactcccccgcgtccgcccgccaggatccggtggtagtgggcgacggtgcgggtgacgcccaccccgtcgccgtagttct
cctccagccacggccggccggcccgcacctgggcgcggtactcgtcggtcctggcgaggacgtcgcggacggcgtcggtc
aacgcgcccacgtcctgcgggcgcaccgccaggctcggcgtcaccctcccgacggtgtccctgagcccgccgacgccgta
ggccacgacgggcacgcccaacaccatcgcctcgatcgcgctgccgcccagttcctcgtgcaccgacggcatgaccagga
cgtcgatgccgcccatggtcagggggatgtcctggttgggcaggaagccggtgaagacgaaccggtcggcgagcccggcc
gccgccacccgctccgccatcctcgggcgttgcggtccgtcgccgacgacgaggaacacgacccgctcccccgccggccc
cccggccaaccgctcggccacgtcgacaaagtgcgaccagcccttctcgtgcgccaccctgccgacgtagcccaccaccc
gcgcgtccgggggcaggccggccgcacggagccggtccgccaccgggacgccgctgtgcgcgggcgggtccgggtccacc
gagtcgggcaccacgtcgacccggacctggtgcgggcgcaacgccttccgcaccacgtcggcggtgcgggtggtgagcgc
gcagaccccgctcgccctgcgcaccgcccaccgctcgaccgcggcgacgaaccggtgctgccaccggtcgtaccgcgaca
tcggttggtagacgcccagacgcgagcagtgcagcaccaggctgtagggccggcgcaggatcgccgacgccaacggcccg
gccagcaacgcccagagctggccgtcgccgtgcacctggatgaggtcgggcagcggaccccgccgccggcgcaggcactc
ggccatcgcgccgaggaaccaggcgaggttcagcccgaccagcccggtcagctccgaccgcagccggggcatgggcgccc
tggtgatccgcacgaccaggccgggcgagtcctccctgaccctgggcaggccggggaagccgaccgtgaacacctcctgc
cgcaccccgcgctgggcgagctggcgcgacagccggaggatctgcacctgcatcccgccgacggagtcgaactccgccgg
ccacgagtccacgcagtcgtggtggaagaacggggtcagccgcagcacgcgcaccgggctccccctatcccacgggcgtc
cgacggccgatcgcggccgccgtggcggggtgggcgaactcggagaccacggcgtcgaccaccgccgggtcggcgacggt
gagcggcaggccctccgactggagcgggacgcccggcgccttcagcaggacgatcacgtagccgtcgcccgcgtcgctga
ggtagccgcgcttgttgtcgtaccgcaggcggaaccgcacgtcgtccgcgctgacgtgggaggggaactccaggtcgatc
ccgaccctgccgatcagctcgcggtggagctggaccatgtcgtcgccggccaggccgagccgccgggcgatctcggcctc
ggcgagcatgcccaggcccaccgcggccccgtgcgagacctcgcccctggcggcgtgctccagcgcgtggcccacggtgt
ggccgtactccaggaccaggccctggccgcgctcgtgcacgtcgttctcggtgacctgcgccttggccgcgatgctctcg
tcgatgatccagcgcatcgcctcgtcgtcgtagcgctcgtccagcggcagcagcccggcgaggcggtcgatcatgctggg
ccggatcgcgagcgcgttcttgaccacctcgcacaggccggagcggatctcccgccggctgagcgtcctgaggaactcgg
tgtccgcgagcacctcgaccggttggtagaacgtgccgaccaggttcttgccgaccgagctgttgacggcctgcttcagc
gacaggaccgagtccagcatcgcgacgatggtcgtcggcacgtggaccagccggataccgcggaacatcagcgccgccat
gaggccggcgatgttgccggtgatgccgccgcccagcgccacgacgacgctgcgccggtcggccccgagccgaagcgcgg
actcgaccagctcggtcagcgtgccgagccccttgtgctcctcgccgccctggtggagcagcaggtcggcgggaccggcc
gtcccccggatccggcgcaccaggtcgtggccgtagaggccggcgaccgtggtgtcggcgacgacgaggtaccggctcgc
gtcgaggtccgcgagccggtcgacgatctcgtcgacgcaggaggtgccgagccggtaggggaaacggacgtctcccatgg
cgatcgttgtgaccttcatccccactctcccggtgtgcgagtccgtttccctactcaggcgccgagttccgcaccgtgct
ccaggaccttcctgacggcggtggcgatgtcgcgcatgtcctcctcgtcgccgagcagcgcggcgtggtggagcgtgaag
ccgcgccgggcgagccggtcgcaggcggggagctggaaccgcgaggcgtcgacgcgcttctcgtactcctcgctgatcgc
gtagcgccggcggctgctcgggtcgtagagccggttcaccggcagcggccggtacggcggcaggaccgagaagcccagct
ccgccgagatcgcctccgtcacgcgcgcgatgtccacagtggtcagagcgccctcgggcagcagcgcgccgtagacgtag
taggtccgcgagtccgtcccctcggacgtgcgctgcggggtgcagccgaggtcggagagcaggccgtccagcacggcggc
gttgcgggcgcggcgggcgttcagctcgtccagctccttgagctgctcgaccaggaccgcggcgtggaactccgacaggc
accggttgttgcccatcaactcgccggtctcgaccagctccatcgcgcccggccggggcgcggtgtcggggtagcagcgc
ccgtccgccctcaggtgctccaccctgcgggccagcccggcgtcgtcggtgacgaccgcgccgccctcgccgctggtcag
caccttgctgtgctgcatgctgaaggtgccgagcgtgccgagggtgccgaccttgcggccccggtagaccgcgccgtgcg
cctgggcgcagtcctcgatcagcggcaggccgtgccggtcggcgacggcgcggagggcgtccatgtcggcgacggccgcg
tacaggtggaccacgacgatcgccctggtggccggcgtgatcgcggcctcgaccgccgccgggtcgacgcaccaggtgtc
ggggtcgatgtcggcgaacaccggcaccgcgttgaccccgagcacggtggacgcggaggcgacccaggacagccccggca
cgatcacctcgtcgcccgcgcccaccccgcacgcctccagcgcgagcatgaggctggcggtcccgctggccgccggcacg
cagtgggcggagcccaggtagccggcgaagtcgcgggcgaaccgtcgctcgaacgactcgacaccccggtacgggccgct
cagcgaccaccgggccgaggcgagcacctggttcagcgcctcggcggcgcccttcgccggccgcggccacagcggccact
gccgggtgcgcacgggtgttccgcggttgacggcgagctgaggtggcatggttccccttttcctgggcttcgtggtgtgg
gcgggctccgcgcccggtgcgcggggacgcgcggcgcgcgtggtcgtcggagggaccacgcaccgggcggtcggggtcag
gcgaagtggaagtacgaccgggtgttgccgtcggtgcgccgcagggcgaggtcgagcgccgcggcgtggtcgtcgaggcc
gaactcgtggctgagcagggcgtcggtgttgatcgcgccggaggccagcacctcgatcgcctcggcgaaccggccgccgg
ggccgagcgagcccctgatggtcaacgccttgacggtggcgtggtgcggcgccatcacgccgctctcctcgacccggtag
ccgacgaggccgatcctgccgccggggcgcacgacctcgatcgcctcctggacggcggccgggtagccggaggcctccag
cacgacgtccggggtcagttcggggcgccgctccacgagcgcggccagctcgccgggggcggccgaggtcacggtgagcg
cgccgaggtccctggccctggcccgccgctcggcgaccggctcggacacggtggtgacggtcgcgccgcgcagcgcggcg
gcctgcatgaggagcaggccgatgccgcccgcgccgaggacggcgacccggtcgccctcctccacgcccgcggtggcgac
cgcgtgcagcgccaccgccaacggctccacctggcaggccgccttcagcgacaacccgtccggcagccggtagacgttgt
gcgccgggatcgtcatgtactccgcgcacgcgccgtcgcggttgaagccgagttcctggaggttctcgcagagcaccggg
gtgccgcgctcgcacggggcgcaccggctgcacgacacggtgaggtcgccggtgaccctggcgccccgcaggtcgccgtc
cacgccgttggtctcgacgaccgtgccgctccactcgtggccggggacgacggggtaggtgaatccgtgccacacgccgc
ggtacagcgacaggtcgctgccgcacagcgagttgtaggcgatcttgacgaggacctcgccccgcgcgggctccggaacg
tccttgtcgagcaacagcgcgcgctcgggggcgtcgaacacgagtgccttcatgcgctctcctctggtggtggccgccgc
gaacggctcgcgacggcggcgggggtccgcccggcggcgccctcggcgccccggtcgtggtcgctcggggcccgtcacgg
tcgacgacggccccggccggtgtgggtcctggtgctggccttggtgctggtgctggccttggtgctggccttggtgctgg
tgctggtgctggtcctggtgttcgttctggctccgggctcggccgccggggcggcggtcaaccgccggtgaccggctcgg
cctcggcgagcaggcgcgcggcggcctggccgagcagctccacgacctggtcgacgtgccaccggccccgctcgaagtcg
gcggcctccctcgggtcgcggccctggatgccggaccgggtcaggtggcactcgcggcccggcaggtcggacaggtccag
ttcggacagtcggtccaggtgcacgttctccgggaacagcgcgccgtacaccgaggtctccaacgcgccggcgtggtcca
tgtccaggtggagcgcggggtcgaacccgcagtcctcgtcggagccgtcgaaggtcaccatgccccgcaggcccgtctcc
tgccgcacctgctccagcgcgcaggcgatggggatcgtctgcttggtggtccagtgcccggagaccacgatcgccgcccg
gaacccgacggtggccaggccgcgcaggatgtccgagtagagctggtagatcgtctccacgcgcaggccggggtgcgtcg
cgccgcgccagttgccctgcatgaagccccacgggttgcccggcagcacgatgccgccgtgccggcgcgcggcccgctcg
cagatcgccgtggccttgtcggtgtccacgccgtagggcatgtgggcgctgtgccactccagcgacccgacggggacgta
ggccaacggggtggcggccagccgcgcgtcgaactccctggggagcaggcggtcgtaccggacctcgtcctcgggcgtga
cgctcatgccgccccctcccccgcgtactcggcgcgcaggtcggcgacggacagccactcgtcgttcttgtccgaggtgt
agctgaagccgtccgggaccggggtgccaccggggatctcggcgtggtcctcgcccaacgcggagcgcacgacgtaccgg
tcggccaggcgcacggtccgccgggcgtccgactcggagatcatctcctcgtgcagcttctcgccgggccggatgccgac
ctcgtggatcgggctcctcggcgcgatcgcctcggccaggtcgatgatccgcatgctcgggatgcgcggcacgaagatct
ccccgccgcccatctggtcgaacgactcgacgatgaaccggacggcggcgtcgatgctgagccagaaccgcgtcatccgc
ttgtcggtgatcgtgatcggttttccgctcgccgcgagctgtttgaacaacgggatcaccgagccgcggctgccgagcac
gttcccgtagcgcaccacggcgaacctggtgttccgccggcccgcgtactcgctggccgcgacgaacagcttgtcggcgc
acagcttgctcgcgccgtagaggttcaccgggctggacgccttgtccgtcgacaacgcgatcacccgggacacgccggtc
tcgatcgcggcgtcgatgacgttctgcgcgcccaggacgttggtgcggatgtactcgatgcagttgcgctccgcggtgtc
gacctgcttcaacgccgccgcgtgcaccacgtggtcgacgtcccgcatggcgaagcgcagccggtcgacgtcgcgcacgt
cgccgatgacccactccagacgcgggtcgtggtcgaaggcctcgcgcagctcgcgctgcttgagctcgtcacgcgagtag
acgacgaccgagccgcacccgatctcgtcgagcgccttcctgaggaaggcacggccgagcgagccggtcccgccggttat
catcaccctgcttccggacagtacgtggtgcgaggacaagtcttcccccttttgctcgtcggccagcgtgggcaagggaa
ctggtgtcaccggttttcctgggtgctccggcccctccgtccccaccgcggcgggcggttcgggagggttcgtggggaat
ggggaggaactcgttctgctcggcccggggccgtcggtcgtcctggcgggcgcgaggccgtcgccccgccctcgtcggtc
acgacgccgaccaccgcgggacggggggcggcgggaggtccggctggtgccgctggttgggctcgctcggcgccgccacc
ggaggggcggggtcgcggccagccctgagcaggaccccggtccggtcgctcccggccagctcgacggcgtcgaccaccgc
cgtcacggccgcgtccaggctgtccggggcctccggaccgcccatgtcggtggggatccaccccggatcgaccgcgttga
cgacgatccggtcggggcgcagcgcgaccgccaggttcctggtcatcgcgttcagcgcggccttggacgcgcggtagcag
gtgaactcgccgtcgaaggtgtcctcgtcggcgtcgcggctggtcacgttcaccaccgccgccccgcccgcggcgcgcaa
cagggggaggaacgccctggtcaccaccagcgggccgtaggtgttggtgagcaggatgtcgagcgcgtcccccggcgtca
gccccgggaagcgctcctcggcgtgacggaacaccccggcgttgttcaccagggcgtgcagccgcccgccgacctcgcgc
acggcgtccaccgccgcggcgacgctgtccgggtcggtcacgtccatcggaaccgcgtgggccctggcgccccggccgcg
caccgtcgcgagcagtgacgcgacgtccgcgacgtcgcggcaggccaggacgacggtccaccctcggccggccagctcct
cggcgctgcgccgtcccagaccgcgactggccccggtgaccagcacgtaccgttgctccatcgccgtcaccggctcccgc
cgagaccggagccaccgcgaccggcatcaccgagaccggcgccgtcaccgaccacgccaccgacgacgacaacgccgccg
tcgcggccacgtccatcaccgtccaccggcgtcaccgccgcgctgggccgtcgaggcgtcgcggccgtccacgccgccgc
gaccacgcctttccgcacctggtcaccatcctgtccatccgcccgtgggcggttctcggcccgcgtcgccgccgcgcgcc
ggcgggcgcggccgacgacggcacgcgcccaccgacccagcgccgttgatgagtgggcgcgcgtgaaaccgcgaacaacg
cgttccactgttccgacacgtcttcttctgacaccgtccgtcccgaccgtcatgggcggggcgtccggcggcgcggcggg
cggcccgaggtttccgatcaacggtgccggcgcggtcggaaagaccgggggcagggacgccgtctccgcgttcggaacct
cggggagaaagattgtctcaacaattacccgtcagcagggcgtccaggtccggatggggcgcccgaatcttgcaccggcc
gacgaacatcgcggcggcaaccgacgaccggctccgcgcagaacatctccgggccgcgccctccgtctctcgacaaccgt
gttcccgacgttgaggaaacggtatacccgacccggagccgatttcctagcgagctgtgccgaacctgtcagcctgccgc
cttcccggatcgccgaccaggcgctcacctggagatactttccctggctcgtcccagcgcccgccggtggcacccgctcg
gcggatacgcccagcatgggtcccaattgacccggaaagccgaacatggcgcgaccgtacaaccaggttcagaacgcggg
caaggcgcgaaacccgccctctttcccgcctctttccccgctacctccgttcgagtgacaatggtcccggaagcgccgac
gaataattagactcgctcgcgtcgagccgtcgccaacgaccagccccgacacttccgggaggggacgacgcgacggcagg
gaactgatgtggtccgattcggcgcgctcggcgcgccgagccccggaatccgccgcgaagaggcgggcgaagtcttgtcg
gttctctttccggttcccggcgccggccccggacacgggcgcgaccggcacgccggcccggcacgttttcctccaccgcg
aaggagttgttcgtgaggttcgtgacgctccaggaggccaccgcccaggtcttcgacgtgtgcatcatcggcagcggcgc
ctccggcgcggtcacggcgttcactctggccgagcgggggatgtcggtgctcatcgtcgaacagggcgacgtggtcccac
ccggcagcacgatcgacgaccacctcgacccggacagttgggcctacgcgtggcggcacgggcgctggtggaccacgggc
aacccgtggacggcacaggcgttcggcggcggcacgatcttctacgcgggggtgtccttccgctaccacccgcgcgacct
cacacccagccccgagttcctgggcgccgccgcctacgaccactggggcgtgacccggcaggacctcgacccgtactacg
actggatcgaggagcagctcgccgtggccgggccgtcgggcgcgaccgtcgccgagtaccagttcccccgttaccgcagg
gagaagctcgactacaccagccagggcagggtgctggccgaggccgccacccggctcggctggacaccggtggccacccc
gctggcgatcagcggtgtccgcgaccggttcaccaggggctgccagcaactcaccccgtgcaccgacaacgcctgcccgg
tcggcgcgaaggcggacgtggcctcccgactgctcagccggtgcggcgacaacctgtccgtcctgttgcgcaccagggcc
gcccggctggtggcgtcccgaccgggcacggtggactcggtcgaggtcctgcacgccgtcgaacgcgacagcgggacgat
cagggcgcgccggttcgtcctggcggccaacgcgatccagtcctcggccctgctgctgcgctcggcctcccgcctcgaac
cggacggcatgggcaacagcagcggcatggtcggccagcacctggccatgaagaacagcgtctacctccgcacccacgtc
cgcagggaggacgactaccagcccctgcgccaccgctactccagcatgaccctgctggactcgatgtacgaccccgcgtt
ccccgacgggatgggtgggctgatctacgaggccaacccgtgggacaacgtcagggacaacgcgttcatgcccctccagt
tggagtgcagcgtcggcgaccgccccagggccaggaaccagatccggctgagcaaggacctggactcctacggcctgccc
cgcgtggtgatggactacgtggcgcacaggcgggacctggcccggctgcgcctgctgcgcgagcgcgccaaggcgctgct
gcgctcgctcggcgggcgggtcaggcacgtcagcacgatgtacgagctgggcagctcccacctccacggcaccctgcgct
ccgggcgcgacccgcgctcgtcggtgaccgacccgctgggccggctgcacgactacgacaacgtgtgggcggtcgacggc
gccgtcttccccttcgccggcaacctcaaccccaccctcaccatccaggcgaacgcccggcggatcgcctgcgccatctc
ctgacacccccggttccccaggtcgcccgcgccggcgccggcgcgggaccccccagtgaatgaggtgcgacgaatgcggc
tcggcacggtactgctggtgagcccgaagacttcgttcgggcgtgatctgcaacggacgtacgcgggcgggctcggcacg
gtctgcaaggacgaggacttcctgctgcccccgctcgacctgatgcgcctggccggcgtcctgcgcgaggacgccgacga
catcgcgatcgccgacgaggaggtcaccggcgtggtcccctccgtggagcccggcaccacggtgatctgccacgtctcgc
tgcccagcctgctggaggacgccgagcggctggcgaccttccgcgcgcagggcgcccgctgctacgcctacacgagcatc
cgcagccccgcccagtggcggaccctgttcgagcggggcggctgcgagggcgtcctgctccccgagtcgatctccttcgc
ccgcgccgcgctcgccggcgaccacaccgtgccgggcctggtgaccccggactcgctgctcgacccccggcaccaccagc
cggccttcggtgacctggcggccgagccgctgccggccagggacctggtcgaccacacgccgtacatgttccccccgatc
gcgcgcaccgggatcaccagcatcaacggcagcttcggctgcccctacccgtgccgcttctactgcccgtacccgctcag
cgagggccgcaagatccgcacctaccccgtcgagcggatcgtggcggagttccggcagtgcgccgagctgggcatcaccg
cggccgtcttccgcgacccggtgttctccttccaccgcgaccgcaccctggagctgtgccaggccctcaaggccgccgac
accggggtgccctggtggtgcgagacccggatcgaccggctcgacgaggaggtcgtggccgcgctggtcgacgccgggtg
cgtcggcgtcgaggtcggcgtggagagcggcgaccccgacatgcaggcgaccgccgtccgcaagcgcctgaacctggaca
ccgtccggaagttccacgcggtggccaggaaggccgggctgaagctggtcttcctgttcctgatcggcctgcccagggag
accaggatgtcgatccggcgcaccttcgacttcatcctggagctggggctggccgacaccgagttcaacctcagcgtgat
caccccctacccgggcaccgagctgcaccagatcgcggtggacaaggggtggatcgacggctcgcagaacgccttcacca
gccacaacgccgtgatgcacaccgacgagctgagcatcggcgacctggagcgggccagccggttcgtcgacgagctgcac
gcggtctgcaaggcggggcccgccgagcgggccgagttccaggccagggtgcacgcctggtcgaccggtgacgcctgacc
cgaggagccggagaccacacgatgaccacctcccagcgacggcggtcccgcatcacgggaaccctcgcggcggtcgccat
ggccgcggccctcacccccctcgtccccgccgaggccgacggcggcctcggccccgcccccggcgctgaccgcgccgact
ccgtccgcgccgaggtcaggggcggccgggtccgcaacgtcctgctgttcgtcggggacggcatgggcgactcggagatc
accctcgcccgcaactaccagcacggggccggcggccggctgaccctcgaccggctgccgttgaccgggtccctcaccac
ccactcggtggtcaagggcgaccccggtcaccccgagtacgtcaccgactccgccgccggggccacggcgtgggccatcg
gcgccaagacctacaacggcgcgatcggcgtcgacgcccacgggacgccccgaccgaccctgctggaactggcgaaacgg
cgtggcttccgcacgggcagcgtcacgacctccgaactccaggacgccacacccgccgcgatctcggcgcacgtcctcga
ccgcagttgcatggggccggagacgatgcggcagtgcgcgccgaacgccagggagaacggcgggccgggctcgatcgccg
aacagcaggtggcgttgcgggccgacgtgatgatgggcggcggcgccaagtacttcgaccaacggatcgccgccggccgg
ttcgccggccggacggtgcgccaacaggccgtcgacaccgggttccaggtggtcgagcgggccgaccagctcccgaccct
gcggggcgaccagcccgtgctcgggctgttcgccgccgagggcctcgactcggtgtggacgggcccgcaggccagggccg
gcggcacgccgccgacgcgctgcgccgagaacaccgggcgcgacgcccggcaaccccggctggcccagatgacccgcgcc
gcgatcgacctgctcgaccggcggtcgcgcgggcacgaccgggggttcttcctccaggtcgagggcgcgcagatcgactg
gggcgcgcacgacgggctgccgtgcgagcagatcggcgagaccgtccagttcgacgaggcggtcgccgtcggcatggagt
tcgcccggcggcacggggacacgctggtgatcgtgaccgccgaccacgcccagtccacgcagatcatccccaacggcgtg
ccgagccccgggatgaccgccaccctcgtcaccaacgagggcggccacatgacggtcaactacgcgaccgcgatgccggg
agaggcccaggagcacaccggagcccaggtgcgcgtcgcgggctacgggccacaggccgccaacatcgtcggcctgaacg
acaacaccgacctgttccacatcctgaccagggcgatgggtgtccactgaggacacaccagcgcgccggcacccgttccc
gccgtgccaccggccgccgggcggtccccgcgtcccccggacgcggcgccgccccggccggtgacacggcacccctgcgc
ccacgagggagacgatgagccaccacgtgcccttcgcccacgtcgaccgggagaacgccgccctcgtcgacgagttcctg
ccggtgctgaaggagcagctcgccggcggggtgttcgtcggcggtgaggaggtcgaccggctggagcgccggatcgccca
cctccaccaggtcgagcacgccgtcgccgtcaactccggcaccgacgcgctccgcctgaccgtccgcgccctcgggatcc
cccggggcagcaccggcgtcaccgtcgccaacaccttcgtcgccacggtcggcgccctgctgtccgaggggctcgacccc
ctgctcgtggacgtcggcgacgacgagaacgtcgacgtggccgccctggaggaggcgatcaccccggacacccgcctcgt
ggtcgcggtgcacctgcgcggcctgccggcggagatcggcgcgatccgcgagctgtgcgagcggcgcgggatcgtcctgc
tggaggactgcgcgcaggcggtgctcgccaccgccggcggcgtcccggtcggcggtttcgggatcgccgggtgtttcagc
ctgcacccgttgaagaacctcggcgcgtgcggcgacgccggcgtcgtcgtgaccaacgacgcggagctggccggggagct
gcggctgctgcgcaaccacggcctgcgcgaccgggacaccgtggtgcgctggggggagaactcgcggctggacgccctcc
aggccggcctgctgaacgtcaagctcgaccgcctcgcggagtggacggaacgccggcgggacctggccgcgctctacgac
gacctgctcgccggccttcccgtggtcaccccgccgaggccggacgaccgggtccacgtgtaccaccggtacgcgatcat
gaccgaccagcgggacgccctccggtcccacctgtcccggctgggcgtcggcaccgccgtgcactaccccgtcccgatcc
accggcaaccggccgcggcggacggccgcgtccgcaccgcggcccgcggcctggccgtcaccgagcggcaggccgcccgg
accctctcgctgccgctgcacccgctcatgtccgagcgggagatccgcgcggccgcggacggggtccgctccttcttcga
ccaccacgcgcgctgacgccccggcgcgcccgagtccgtccgacacacctcagcggggagttgactccatgaacaagcag
gccggccccgacctcgtcctggtcaccggtggcgccgggtacatcggctcggtcctgacccggcggctgctcgccgacca
ggtccgggtgcgcgtgctcgactcgcggatcttcggcgacgggctgcgggaggtctccgacccccggttggagaacgtgc
ggggcgacatccgcgaccccgacctgttccgggaggcgctgcgcgacgtcgacgtcgtcgtccacctcgcggccgtcgcc
aacgaccccagcttcgacctcaaccccgagctgggccgctccgtgaacttcgagtgcctcgaccacgtgatgcggctgtc
caaggaggccggggtccgccggttcgtctacgcctcgtccgccagcgtctacgggatcagcgactcccccgaggtcgacg
agtcccacccgctggtgccgatcaccgactacaaccggtacaaggcgctgggcgaggagatcctcttcccgctcaccgac
gactcgttcgagaccgtggcgctgcgggccgcgaccgtctgcggcgtgtccacccggcaacgcctcgacctgaccgtgaa
cctgctgaccgcgcaggccgtgggcaaccgcgagatcaccgtcttcggcggaacgcagtaccggcccaacgtccacgtcg
aggacctggtcggcgtctaccaccgcctggtcgtggacgactcgctcggcgccctcaacggcgggcccatcaacgtcggc
aacgagaacctcccggtcgccgagatcgcgcggatcatcgccacccgcgtcggccggcggatcggcgcggagatcaccac
cacgaccacgcccaccgacgaccggcggtcctaccgcctcacctcgcgtcggctccggcaggtcctcggcatcaccccga
cccgcaccgtcgccgacgcctgcgacgacgtcaccgaggccatcctggacggccgcctgccggacttcctcaccgacccg
cgctaccacaacgtgcgctggatgaaggacccccgcagccaggaactcctcaccttcaaccccacccccgcctga
