# Supplementary material for: Engineering of Streptoalloteichus tenebrarius 2444 for Sustainable Production of Tobramycin
Source: Molecules. 2021 Jul 18;26(14):4343. doi: 10.3390/molecules26144343 (PMC8304502; doi:10.3390/molecules26144343)
Supplement: Supplementary file 1 [file molecules-26-04343-s001.zip › Supplementary Materials/Supplementary Material_ Sequences_Tobramycin and Apramycin BGC/Streptoalloteichus tenebrarius2444_Tobramycin_Cluster_FASTA.fa]

>Streptoalloteichus tenebrarius2444_Tobramycin_Cluster.dna  (22.734 bp)
tcaggggcgggggatggagatgacgttgtagggggtggtgggggtgggcgtggtgttgaagcgggcgttgggcaggtaga
ggcggtcgcggaaggaggcgacggtggtggggacgtcgaagcgggggtcggtgacccgcttggtgagggtggcggagtgt
ccactgtggtccaggctgaggacggccacggtgttcaggcggttctggacgacgtagagggtgtcaccttcgcggagcag
tccatcgccgcggggcagttgctcgccgtggaggtcgacggccttggcgacgccggaggccgggtcgacgcggaagagga
tgccggtgttccactggatcaccaggagggccttcccgtccggggtggtggcgatgccgttggcgttggtgccctcccgg
tacacgatgtcaccgctcaaccggaggcggacgacggccgaaggagcgggcaactccccgtcgcgccccagggggagctg
gtagagcaccggctgcgtcgagtcggtcagccacacggcgtccggggtgaggaccacgtcgttgacgaaactcgcgccgg
tggcgaggcggtaggtggccagcaggttcccggtgcggctgtcgatcaccttgaggtcgcccccaccgccgccggcgacg
aagagccggccccgggagtcgacctttaggccgatggcgggggaaccggaaccctggcgcagcgtcctcccggtcccggt
cgccaggttggccttgtagatggctccggtccccatggacccgaagtaggcgtacccgtcggagtcgatcgcgatcccct
ccggccggaaaccggcgggcagggagaacgacgacgggtaggcgccggcctcggccgtgcggtgggcggcgaccggcgcg
gcggcggccgcgaccgcgaggaccaccgaggccatctccacccacagactccgtctgcgcatgatcatgtccttcccgaa
cccggcgacgtgtggtcgccacgagtggtgtccgttcgttcgggcggcggacccggggcacggggtcgggcggcgggaag
aagagaggtgggcctcgcgggcactcacggcgcccagccaggtcatcggcgcgcccaccacggccagcgaccctccctcg
gccttgtcgtccgtcgggcgagttccccgggactccgatgtaagcgcgcggaggcgggccgtgtcgagccctcccctggg
ggtgtgtcaccgggtgagacacgccaggggagcggaacacgagtacgacgaacgcgagaggacgaacgtcggcgtcgcga
tcgctggcaccgcgggcgccggcgtcacgaacgcgagaggacgaacgtcggggtcgcgatcgctggcaccggggtcgtcg
gcgtcacgaacgcgagaggacggacgtcggggtcacgatcgctggcaccgcggacgtcggcatcccaaacgccagacgac
gaacatcagtatcacgagcaccagcatcacgagcaccggcatcacgaacgccggcactacgagcgccagtaccgcgaacg
gcggtacgacggcaccaacaacaccagtaccacggacgccagtacgaggaacacgagtaccgcgaacgacagtgcgccga
acggcttggcttcagaacgcggacagtcgacgagccggggctcaggcctcgcgggcaccggcccgccgcgctgggagggg
cggacgacagccgtggcttgaatgatcatgtggagggggtgcgggagaggtgtcccttgtggacggcggggccggggtgc
ggccggacgggggctggggtactccgggagcatggcgcggatgcgtggggtggtcgagcgccctgaggggctcgtccacc
agcccgacctgctcgacgaggccgaggagcggtccctgctcacggcggtcgaggcgatgcccctgcacgaggtgcggatg
catgggcaggtggcccgtcgcacggttcgtcacttcgggttcgactacggctacgagtcgtggcggctgacgccgaccga
tcccctgcccgaggagttctggtggctgcgcgaccgctgcgcccacctggccggcctccggccggagtccctggcgcaga
cgctcatcgcccgctacccgcccggcgcgaccatcggctggcaccgcgacgcgccgatgttcggcccgtccgtggtcggg
gtgtcgttgttgtcgtcgtgcctcatgcggttccagcgccgtgtcggcgaggagcggcgggtgtacgagctggagctggc
gccgcggtcggcctacgtcctgtccggcgcggcgaggtccgcgtggcagcacagcattcctccggtgcccgagctgcggt
actccatcaccttccgcaccttgcgcgaccccgcccggtgaggcggggcgccggccgagggcgcgccggagtgagaccgt
cgccccggcgcccccgcgtcggcgggcggccgagatggcgcgacccgaggctcctcctggtaacaaagaaagaaatgcgt
gagcttcctcgcggcgtgttccggcggctcggtggggaaagtggctgctttctttcagtggccgaattttcgtgtccacg
gcgtgaattgtgatcatgggttcccgtcgacgccgtccggagtagcgggcggccggtgtcgcgcgcggcggcgggtgcgc
ggggcgcgacggccgttgccctggacggacgcggggcggctactcccgccccttcgaggtcggggacgcgcccgtcgcgg
cggggacgtgtggctttcacggaagcgaacgcccggtcgagtgtggtggtgatacgggcgtccgcacaggtcggtcaagg
cgggggaacggtgaatatcgcccctccgtccggtgaacgccggggtggccggatgccgcctagttcgcgcggcgtagccc
tgtcgccgatcactcggacggctctgtcccctcgatctcggccgccggtagcgtcgtcgccgttcggaaatgcaccggaa
acccggatgtttggcgacacgaccctgcccctcgttccgtcgccatccgtcctttgctggcacgccaggacttgggggtc
gtcgcgtgaaggcactgtcgttcgaagctccgggagaagcggttttcggcacccgcgaggtgcccgttcccgcgccggga
gaggcgctgatccacctcgggtacaactcgatctgcggcagcgacctgtcgctgtaccggggcgtctggcacggcttcag
ttaccccgtcgtgcccggtcacgagtggagcggcaccgtcgtcgaggtcaacggacccggcgccgagctggtcggccgcg
acgtggtcggcgacctcacctgcgcgtgcggctcctgcgcggcgtgcgggcgggggacaccggtgctctgcgagaacctc
caggagctggggttcacccgcgacggggcgtgcgccgagtacatgacgatcccgaccggcaacctccacgtgttgccgga
gggcctgtcgctgcgggcggcctgccaggtggagccggtcgccgtcgccctgcacgcggtgtccactgtgggcgtcgagc
ccggtgagcgcgtggccgtcctcggcgcgggcgggatcggcctgatgctgatgcaggtggcccggcagcgcggcggcgtg
atcaccacggtcggcgagccggtcgcggagcgcagggcggtcgccgcccagcttggcgcgcggacggtgaccaccggccg
ccctggcgagctggcggagctggtggctaagcaccccgacctcacgccggacgtcgtgctggaggcctccggctacccgg
tcgcggtccaggaggcgatcgaggtcgtgcgccctggcggccggatcgggctcgtggggtaccgggtcgaggaggtcggc
ccgatggcgacccaccacgtcgccgtgaaggcgttgacgatcaggggttcgttggggccgggcggtcggttccccgaggc
catcgacctgctcgcgcggggagagatcgaggtcgagccgctgctcagccacgagttcgcgctggacgaccacgccaggg
cgctggacctcgcgctgcgtcgcgccgagggcaacgtccgctcgttcttcaacctccgcgcctgaacacgcccgtccgac
ggctcctgtcggcgcctgtcagtgtccgtgagcgcctcactgtgcccgacggcgcgtgtcagggctggcggcgaagcgtc
cccgcgtcgacgacgacgctccacccgcgcccgcagcgccgggcgacctcccagggagcgatccgtgtcccacccagccg
cgtccaccgacccgcccacacccgcgggtgagccgtccacagaggacagctcgtccgacggggcctccgcgcggggcacg
ggttcccggaggacgacgcggcgcctgtgcctgttcttcgggctgcacgagctggtgccgttcttcccgctctacccgtt
gctgttcgccgaccacgggctgtccaccgccggcatctcgggtctgctggccttctggtcggtcacggccttcgtgctgg
aggtgccctccggcgtcctgggcgacatgttctcccgccgccggctgctcgccctcggcgtcgccgtgcgcgcctgcggg
ttcggcctgtgggtcgccttcccgtcgccgtgggccttcgcggcggggttcctgtgctggggcctgtgcgacgcgttgac
ctcggggacgctggagtcgctggtctacgatgagctgcgcgcggcgggcgcgaccgggcggtacgcggcggtcatgggga
gcgggcgggccgtgtcgctgctgtcgacgctcaccgcgatcacgctggccgggccgctgttcgcgctcggcggctacccg
gccgttggggtggtcagcctcggcagcgggctggcctgcgccctcgcggccctgtcgttctccgagccgccgagggagca
ggtggacagcgagggcggagggtggcgctggtacgtggccacgttccgcgccggggtgtccgaggtgcgcggggaccggg
tcgtgctgcgcgcggtgctggtcgccgcgtcgctgcacagcatgacggcgatcgacgagtacttcccgatgctggccagg
gccaacggcgcgtcgacgacgatggtgccggtgctggtggcggtgaccgtcgtctgcgccgccgtgggcagcggcctggt
cggcaggaccgcgcacgcgccgtccggcgcgctggggctggccctgttggcctcggcggccctgctggccgctggagcgt
tgagcgggctccagtccggcatgctggccgtgggcgtgagcttcggcctggtgcagtgggcgctcgtgctggccgacacc
cggctccaggacgcgatcaccgggccggccagggcgaccgtgacctccgtggtcgggttcggctccgaggtggcctcggt
cggcttctacctggccgccggcgcggtctccaccgtcacctccatgtccacgctggtcgcctggttcgcggtgccgctgg
tcctcatcgcggtggtcgcgttccggtggctgcgccgggagccgtgtcccaccggccaggtccgccccgagccggaaccg
cggcggcgcgactgaccccaccggcgccggagcccggctcggcccaccgccgacggacaccgtccccccgcactggttca
cccacacccgcgcccgccgcccggcggccatcccgcacccgtgtccgttccccgacccacgaggagcacgtcccatgacc
cggaccaacgagaccatcgcgacgatcacggactggagccgctccgccgagcacctgcgccggtcgcacgaggtcaccac
gaacccccgtccggacgaggacggccagtacccctgcgtgctgaccaggggttctggggcgcgcgtgcacgacatggacg
gcaacgcctacctcgacctcacctgctcgttcggcaccgtcctcatcggacacgccgagcgcgaggtcaccgacgcgatc
agggcgtgcctggacgaggggaacctgttctacaccggcccgagcccccggcggctcgccctggccgagcgcctcctcga
ctggttcccctgggccgaccaggcgttgttctaccggaccgggtcctgcgcggtctcgtccgtcgcccggctctcccagc
acgtgaccggcaggaccgccgtgctcacctccggctaccacggctggcacgactggcacctggaggcggtgccggaggcc
aagctcttcccgtcctatgccacggagttccacgacgacctcgacgtctaccgcgcgtacctggaccggcacgcggacga
gatcgcggccgtcgtcgtcaccccggagccgacccggcacccgctggagcactaccggacgctgcgcgacctggcggccg
aggccggctgtctgttcgtgctggacgaggtcaagaccggcatgcgggcggggaagggcgggctcagcgcccgcgccggg
ctggagcccgacgccgtgaccgtctccaagggactggccaacgggcacagcatctccgccgtcgtcggcagccgccggat
caccgagggcctcgccgaggcccacgtgtggtccacctaccagaacgagcaggtgggctacgccgctgcgttgtccactg
tggacttcttgttgcgggaggacgtggccggcgtcgtggagcgcacggggcggacggtcgagcgggccttccggagcgcc
ttcgcggagcggggtctcccggtggaggtgcacggctgggggccgatgttcgacctcgacttctccgccgcggaggagga
cctgccggagcgcctgcaactcgccctgctgcggcacggcgtcttctgcgacgtcggcgacgacttcaacctcatgtacc
ggatggccgaccacctcgacgagctgctggagcgggtcaccgccgcgatcgcgtccgtgtgagacgccgggcggggccgg
acccgaggggaaggggaagcggatgctgctgatctcagcggacgaggccgcgcgtcggacctacgacgcctgtgtggtcg
gcagcggcgcctcgggatccgtggccgcggccgtgctcgccgaacgggggctgtccgtgctcgtcgtggagcagggcggc
ccgatcccgcccggcgcggacgtggaggaccacgaggaccccgacgggtgggcgttcgcgcgtcgccacgggcggtggac
gcgcgacggcttcccgtggaccgccatggcgctcggcggcggcaccgtgttctacgccgggatgtcctaccgctaccagg
actccgacctggccccgccctcgtcgctgctcggcgaggccgactacgaccactggcaggtcggcctcgccgacctggag
ccgcactacgagtggatcgagtaccagctcgcggtggccgggccgtcccggaagcgggtgggggactacgtgttccccgt
ctaccaccggcccagcctgccgcccaccccgcccgggttggcgctcgccgagggcgcccgcgccctcaacctgacgcccc
tgcccacccccgtggcgatcagcgggatccgggaccggttcggccccgggtgcgcgcaggccacgccctgcacgtcgttc
tcctgccccaccggggcgaaggccgacgtcgtcagccgggtcctcgccccggccgagggcgacgtctcggtgctcgtcca
cacccgggtcgaccgccttgtggcctccggctcccatcgggtcgacgccgccgaggtggtcgaccgggggaccggcacgc
gccggaccctgcgggcgcgccggttcctggtggccgccaacgccatccagtccgccgcgttgctgctccggtcgaccagt
cggctcgaacccgacggcctgggcaacggcaatggcctcgtcggccgccacctggcgatgaagaacagcgtctacgtgcg
gggagtcgtgccgcgcaggcttcccgggtacacaccgctgcggcaccggtactccagcgtctgcgtgttggactacctga
ccggagaggagttccccgacggcgtcggcggcctgatccacgaggccaacccgtgggagccggcggccgagcgcgaggcc
gagcgcggcaccgtgctccaggtcgagtgtctgctgggcgaccggccccaggcgcggaaccgggtgcggctgtcccgcac
gcgcgaccgcgacggctttccccgcatcgtcctcgactacgagccccaccccgcagacctcacgcggttggccgtgttgt
ccgagcgcgccaccgacatcctcaccaaggcaggggcgatcgacgtgcgggaggtggacaccgcctacgagctgggcagc
gcccacctgcacggcacgctgcgctccggccgcgatccccgcacctcggtgaccgacccgttcggccgcctgcacggcta
cgacaacgtgtgggccgtggacggcgcgaccttcccgttcgccggcaaccccaaccccaccctgaccatccaggccaacg
cccaccggatcgcgtccgcgatcgactgacgggccgggcgtcggccccgccacaccggttcctcacaccggttcctcacc
ccggttcttcacaccagctccccgcgccggcttccctcaccggcttccccatcggaggtagagacatgcgtgtcctcggg
ctgaacggctggccccgcgacttccacgacgcgtcggcggccctgctcgtcgacggccggatcgcggccttcgccgagga
ggagcggttcacacggaagaagcacgggtacaacacggccccggtgcaggcggcggcgttctgcctcgcccaggccggcc
tgaccgtggacgacctcgacgcggtcgcgttcggctgggacctgccggcgatgtaccgcgagcgactgggcggctggccg
cactccgacagcgaggcgctggacatcctgttgcccagggacgtgttcccccggcgcaccgatccaccgctgcacttcgt
ccagcaccacctggcccacgcggcgagcgcctactacttctccggcgaggaccgtggcgcggtgctcatcgtggacggcc
agggcgaggaggagtgcgtgaccctcgcccacgccgagggcggcaagatcaccgtgctcgacacggtccccggcgcgtgg
tccctggggttcttctacgagcacgtgagcgagtacacggggctcggcggggacaatcccggcaagctcatgggactggc
cgcgcacgggaccacagtggacgagacgctgtccgccttcgcgttcgactcggacggctaccgcctgaacctgatcgacc
cgcaggcccgtgaccccgaggactgggacgagtactcggtgaccgagcgggcgtggttcgcccacctggagcggatctac
cggctgccgccgaacgagttcgtccgccgctacgacccggccaaggggcgggtcgtccgggacacccgacgggaccccta
cgagtaccgcgacctcgcggccacggcgcaggccgcgctggagcgggcggtgttcggcctggccgactcggtgctggccc
gcaccggggaacgcaccctgttcgtcgctgggggcgtgggcctcaacgcgaccatgaacggcaagctgctcacccggtcc
actgtggacaagatgttcgtcccgccggtggccagcgacatcggggtcagcctcggcgcggccgccgcggtcgccgtcga
gctgggcgaccggatcgcgcccatgggcgacaccgcggcgtgggggccggagttctcccccgaccaggtgcgggccgcgc
tcgaccgcaccggcctggcctaccgggagccggcgaacctggagcgcgaggtggccgccctgatcgcctccggcaaggtg
gtgggctgggcccaggggcggggcgaggtcggcccccgcgcgctggggcagcgcagcctgctcggctccgcgcactcgcc
gaccatgcgcgaccacatcaacctgcgggtcaaggacagggagtggtggcgcccgttcgccccgagcatgctgcggtcgg
tcagcgaccaggtactggaggtcgacgccgacttcccgtacatgatcatgacgacgaaggtgcgcgccgcctacgccgaa
cgcctgccgtcggtggtgcacgaggactggtccacccggccgcagaccgtgaccgaggcgagcaacccgcgctaccaccg
gatgctcaccgaactcggcgacctcgtcggcgaccccgtctgcctcaacacctcgttcaacgacaggggcgagccgatcg
tgtcctccccggccgacgccctgctcaccttctcccgcctgccgatcgacgccctggcggtcggtccgtacctggtcacg
aaggacctccgccactaggccaccacgcgtcaatcccgttgactcccaacaggatcgccagtttcacgaggccccgaccc
tcaccaggctcaccacgtccacgggactcacctccctcgtcagtcctcagtggacacatcacggccggcgacagagtcgc
cggcgccggcgacgtcaccgaagtgcccctccggtcgaccacgcggccgcccccgtcacgcccgcagaggaagggttcgt
cgaccatgcccgtccacctcgcgatcaacaacggaacacccgtgcgcacccggccgtggccggtctggccccagcccgcc
aggggcgcgctcgacgcgctggagcgcgtgctgcgctcgggccgctgggcgatcagcggcccctaccggggcatcgagtc
ggccgagcgccgcttcgccagggacttcgccgcctacaacggggtcgcgcactgcgtccccgccgccagcggcacggcca
gcctcatgctcgcgctggagtcctgcggcgtgggcgtcggcgacgaggtcatcgcccccggcctgtcctgggtggcctcg
gcctccaccatcgtcggcgtcaacgccgtccccgtcctggtcgacatcgacccgaggaccctgtgcctggacccggccgc
ggtcgaggccgccatcacccccgccacgaaggccgtcgtcgtcgtgcacctgtactccgccgtggccgacctcgacgcgc
tgcgcgcggtcgccgaccggcacgggctgccgctgatcgaggactgcgcacaggcccacggggccgagcaccggggtcgc
aaggtcggctccgtcggcgacgtcggcacgttcagcatgcagcacagcaaggtgctcaccagcggcgagggcggggccgc
gatcaccaactccgccgagctggcccgcaggatggagcacctgcgcgccgacggccgctgctaccccgacaccgcccccg
cgccgggccgcatggaactggtggagaccggggagctgatgggcagcaaccgctgcctgtcggagttccaggccgccgtc
ctcgtcgaacagctcagggaactggacgagcagaacgccctgcgccgccgcaacgccgaactgctcaacaccctcctcgc
cgagcaggggctgcgcccgcaggccacctcgccgggcaccacgtcccgcacctactacgtctacgcggcggagctgcccg
acgacgcgttcgtcggcctcccgatcaccacggtgaccgaggcgctcaccgccgaactcggtttccccatctcgccggcg
tacgcgccgctgcacaccaaccggctctacgcgccggcctcccgccgtcggttcgcgctcggcgaggagcacgagaagcg
gatcgaccccgcccggttccacctgccggtgtgcgagcggctcacccggcgcctgatcaccttccaccacgccgcgttgc
tgggcgacgagtccgacatgcacgacatcgccgccgccgtcgccaaggtgctgcggcaccacggggagctgcgggcctga
gcgcccgctccggaccttggggagcgcagatgcagaccaccaccatcaccatgggagacgtccagtacccgtaccggctg
ggcaccggctgcgtcgacgggatcgtcacccggctcggcgagctggaggccagccactacctcgtgctgtgcgacgcgac
cgtcgccgagctgtacggccacgacctcgccgcgcggctgcgccgctcggccggtcccgccagcgtcctgacgcacccgg
ccggcgaggagcacaagggcctcggcacgctggacacgctcgccgacgccgccctccacgcgggcgtcgaccggcgcggc
gtggtcgtcgccctgggcggcggcgtcaccggcaacatcgcgggcctgctcgccgccctgctgttccgcggcatccgcct
ggtccacgtgccgacgaccgtcgtggccatgctcgactcggtgctgtcgctgaagcaggccgtcaacgcgcaggtgggca
agaacctcgtcggcaccttctacccgccggtggaggtgctggccgacaccgccatgctgggcaccctcccggtcagggag
atccgctcgggcctgtgcgaggtcgtgaagaacgcgctggccatccggcccagcatgatcgacttcctggcggccgagct
gagaccggacgggcggtacgccgacgacgtcctgcgctggatgatcgacgagagcgtcgcggccaaggcccaggtcaccg
agcacgacaagtacgagcggcgcgagggcctggtcctggagtacggccacaccgtcggccacgcgctggagcacgcctcg
cacggcgcggtgtcccacggcgcaggggtcggcgtgggcatggtcgccgcggccgaggtcgcccgccggctcgggcacgt
cgacgccgacctcgtcgagctgcacagggagctggtcggcaaggtcggcgtcgcgacgacgctgccggccgacgtgccga
ccgaggagatcacctaccggctcggcttcgacaacaagcggggctaccagccgctgcccgccgaccactacgccatggtc
ctgctcgccgacgtcggccaacccctgtaccaggacgggctgccgctcacgccggcgccccgcgccctcgtggacgaggt
cgtccgggagctggccgacgccccgtcccggatcggggcgtccgtgggttccgccggaggtgcgtcgtgaactctccgct
caaccagccaccgcacaagtcactgaacgagccactgggcaagtcactgaacgagccactgggcaagtcactgaacgagc
cgctgggcaagtcactgaacgagccgctgggcaagtcactgaacgagccgctgggcgtcgccgtggtcggcgcggggttc
atgggaggcgtccacgccgaggtgttcgccgagcacccgagggcgcggctcgccgcggtctgcgacctcgaccggggcgc
ggcgcgcgagctggcggggcggttcgccgtcgagaccgtcaccgacgacctcgacagcgtcctgtccgacgaccggatcg
ggctggtcgtggtgacgacgccgaacgccctgcacgccgagcaggccgcacgggcgttgcgggccggccggcacgtgctg
gtcgagaagcccctcgcgctcacctccgacgagatccgcggcctgctccgactggccgacgagcgcggactggtgctcgc
gcacggcagcaacttcgtgcacagccccaagttccggcgggtccgcgagctggtcgccgacgccgacgcgttcggccggc
cgcacctggcgcgggtcgtcgtgcgcaacgggggaccggactccgggtggtgcctggacccggcgctcgccggcggcggc
gtcctgctcgacctcggctgccacgcggtcgagatctgccggtggctgctgggcggcgcggaggtccgcgccgtcaccgc
gcgcagccagcgggtgcggccccgcgccgggcgggtcgaggaccaggcgacgctgctgctggagttcgccgacggcgcgc
tgggccagtgcgacgtctcctgggcctgtcccggcggtgaggagatcacgaccgaggtgctgggcaccagcggtcgggcc
ggcgccgacctgtgggccgggatgggcgtgcacgccttctccgaacggggcttcgccagcgtgtgggagccgaaccaggg
gtgggtccgcccggagtgggagtgggtcagggcgagcggctacacccaccaggaccacgccgtggtcgaggcggtcctgg
acggcacacccctgccgcactccgccgtcgaggcgtggacctcggccagggtgctggaggcggcggcggagagcgcggcc
accggccgcaccgtcgagctggccccgtccccgaacggccaccctgtgcccgacgccgtccggggaggcgaccgtgtcca
ctgaggacagtgacagaccggtgcggcggcggggcggcgtgctggcgctcaccccgttcttcctctaccccgagtaccag
gactgctggtcggcccggttcgactcgatgggcgggatgcacctgctggtgcgggcgctcgtggaggagatggccggcag
gggcgtcccgcaccgcgtgctcaccatggccccgcccggcgtgcccagggacctggccatcgcccgcaacgtcaccgtcc
acgcgcgacgcctcccggtgttgccgatcccgtcccagttggaggggtacttcgggctggtcggggcgtgggccaagggg
agcctgctgtgggtcctgcggaaccggaggcggctgcggcgggagatctccctggtgcacgcccactgcgacgggtcggg
ctcggcgccgttctacggctggctcatcgcgcgggcgctgggcgtgccgctggtggcgcagatccactccagccggttcc
tgagccagcaccccacgacgttgtgggaacgggtcaccgacccggccgcgaagtgggcggagcggttcaccgtccgcaac
gcggcggcggtgctgatgctcaccgagaaggcccgcaccgagatgcgggacgcggcggcgctggacccccggcgcgtcca
ccggctggcctacctggccagcgaccgcttcgccgagggcgacaccgaggagcggaggaccgagatcaggcggcgcttcg
gcctggacaccggccagcccgtcgtcctctacgtcgggcggatcgcggccgagaagggcgtggagttcttcgtcgaggcc
gccgccgaactgcggcggcgcgggcgtaactgccggttcctcgtcgcgggggacggcccgacccgccaggagatcgagaa
gctggccgaggacaggggcgtcgccgaccggatcacgatcaccggtttcctgccgcacgagctgatcccctcggtgatgg
cattgtcccagctcgtggtcctgccctcccggtacgaggaactgggcatcgtgatcctggagtgcatgagcatgcgccgg
ccgatcgtcgcgcacgacgtcaacggcgtgcacaagctcatcgagcatggcaggaccgggctgttggtgccgccgttcga
cacgcccgcgatggccgacgccatcgaggcgctgctggacgacccggagctgcgggagcggatcgccgagaccgccgccc
cgctgccgtccgcgaagtactcgctgaccacggcggcggaccagctcacggacatctaccgggagctgggcgtatgcgtc
tgaccctcctcgccccgcaccccgacgacatcgcgttgtccgtcgggggatggctggccggtgtcggcccgcgcctgcgt
gcgtccgggtggcgactggacctggtcacggtgttcagtcgcagcgtctacgcgcccttcgccggggacgacgcgcggga
cgaggacgccgtgagcctgctccggctggccgaggacctgcgcttcgcccggtcccagcggctgcggccctccgcgctcg
ggctgcccgactgctcgtgcctgggcatggacgacgagtcggaactggtggcccccacggccaccgacccacgcaagtcc
attgtggacgatgttgtcgctcgggcggtcgcggggagcgccgtcgtcgtcgcgccgttggcggtgggcggccacgtcga
ccaccggctggcgcgcgacgccgtcgccgaagcgctcggggagatcccgtgcctgtggtacgaggacctgccctacgcgc
tcgacgacgccgtgcccactccgcgctccccggtcgacgggcggacgctgcgcccctggccggtgcggatcacggcccag
ctccctgccaaacgcgccgcgctggcctgctaccggtcccagatgagcgacaccgacatcggggaggtcctcaactaccg
ccccgacggcggcgccgagcccgtcgaacgcctgtggacctcggccgacctgcccccggacctcgcagggaccctcggcc
tggtcgaccaggacaccccctcaccccacctcatcccggtcaacctggaggacaagtgacctcggaactcgcgttgttcg
gcggcacacccgtgcgcaccgagcccttccccgacggcccccgcttccgcgagcgggacctggagcgcatccgggaggtg
ctggagtccggcagcctcggcggcatccccttcccgaaccgcacccaccgggcgttcgccgagcagttctgcggccggct
cggcgcccggcacggcgtgctggtcgccaacggcaccgtgagcctgtccgtggccctgcgggccctcggcgtgcacgccg
gtgacgaggtgatcaccaccggctacacgtggatgggcacggccgcgtccatcgtgcacatcaacgccgtgccggtgctc
gtggacatcgacccgaacacctggtgcatcgacccggcggccgtcgaggcggccatcacgcccaggaccagggcgatcgt
gccggtgcacctggccaaccagatcgccgacctcgacgcgctgctggagatcgccaggaagcatgacctggtcgtgctgg
aggactgcgcccacgcgcacttcgccgagtggcgcggccgctgcgtcggcacgcacggcgacgccggcagcttcagcttc
gagagcagcaagatcatgacctccggcgagggcggattcctggtcagcggggacgagaccacccaccaccgggccatgtc
gctggtcaactgcgggcgcaaggaggagggctacgactccttcgagggccgcatgctcggctggaacaaccgggccaccg
agttgcaggccgccttcctcatcggacaggtcgaacagcacgacgagctgcacgcccagcggaagtccaacgtggagctg
ctgaccaaggggctcaccgagatcggcggcttcacgccggtcggcgacgacgaccccagggtgacgcgccggcagtacta
cgaggtgctctaccgcttcgaccccgagcagtgggcgggcgtgcaccgcgaccgggtgctggaggccctgctcgccgagg
gcgtcgagttcgagggcatcaccttctacccgccgctgcaccgggactcgctgttcacggtcagcgccgaggactggccg
atgatccgcgaccggtacggcgaccgcatggggccggaggacttccacctcccggtctccgagcgggccgcctacgacga
gtcggtgtgggtccaccactccctgctcaccggcccggccacggacgtcgaccagatcctggaggccgtggcgaaggtcc
gccgcaacgtcgacgccctgcgctgacccgacagcgccgttgggtcgctttcccgaccgcacgatccgaccggacggagg
cgccgtgaacccgacgaggcaggaccttcggaccgatcccccgcgccacggcgacggcctccacgacgcggtggacctgt
tgcgcagggccatggcgctggtgctcgcccacaccgaccagtgggacgcgctcggcgcggcgagcgtcgcggccgtcgag
gccgcgctggagatggtcgcggccaacgccgggacggccacggggaacggcgcggcgcccgcgcccgccggaccccgagg
ccggcggaccgaggacatccagcgggccgtcgacagcgccagggccgcggtcgtcgcgagcacgttcgcccttcgcgagg
cggccgatgaggaacgccgccggcggcagacgcctccgccgcgcgcgggagcctgaccggggcccgcgcgggagcctgac
cggggcgcccgcgcgggcgtctgacaccacaccgcgcccggcgcggccgaccagccgcgcgccgggggtgcgggcgaagc
gccacgcccgcacccccggccctcccgccctttccccgcaaccctttcccctcttcctgtggcttctccccgacactcct
tcctcggacggcgccgacgcggcgcgctgggcgccagatgggacgtggacccgtgcgtgttctccggctcaccccgttct
tccaccacgactgcgtcacctcgtggccggccgagttcgacgcggtcggcgggatgcagttgcagatcctgcggctgtcc
cgcgagctggcccggcgcggcgtgcgccagcaggtgctcacgctgggcttccccggcctgccccgggtgcgggtcgactc
gccgaacctggtcgtgcggatcaccagggccccgctgccccggctgcggtcggagctgaccggcctggtcgggctcaacc
aggcgtggctggtcgccgcgctggccgcgtgcgtgcggctcaggcgcacctggcgccccgacctggtccacgtgcacgcc
gacggccagctctgggcgttgctggcgggaccggccgcgtcccgcgtgctcggcgtgccctactgcgtgacgctgcactg
ctcgcgcctgtcggtgtaccagcccatgtcgtggatcgaccagctccagcaccggctggtcgtcgcggcggagaagtggg
cgctgcgcggggcctccggcgtgtcgaccctgaccgaccgcaccgcgtcggtggtcgcctccgcgctcggggtgggcgcg
gaggacgtcgacgtggtccccgactcggtggacacgtcgtccactgtggacagagcagaggggcgcgtgctgctggagaa
gctgggcgtgccgtccgaccacgaggccgtcggctacgtcggccgcgtcgcgcacgagaagggctggcccgacctcgtgc
gcgtggccggcgcgctgtccgaccggaaggcgaccttcctggtcgtcggggacgggccgcagagcgggcgcatgcgcgac
gaggtcgccgccgccggcctgtccgaccggttcctgttcaccgggttcctgccccatcacgacatcccggcggtcatggc
cggtctggacgtgctcgtgatgccgtcgcggcacgaggagctgggcgggagcgcgctggaggcgatgctggcgggaacgc
ccgtggccgcctacgccgtgggtgggctgcgggacaccgtgggccacgtgacgccgtcgctgctcgtgcctcccggcgac
gtcacggcgctcgcggaggccgttcgtggtgtgctcgacgacccgcggccccaccgcgaccaggtggcggccggccgttc
ctggctgaccgacctcttcgacggcggtgccgccgcgcgtcgggtgatcgcccactatgagcgtgtcctcagtggaaccg
cccgtctccgccctcaggaataggacggtgtgtttcgtactccgatctcaccgacgtttcctgtgggttcgcggtctcct
actgcgccgacaccgcccctcattcgagacggagtgcgcttctgtccggatgtcagtccggctccagactcgtcgcgctc
gccgcgtggcggaccacacgcgccttggtgatcgcccatgtcgtgcacatcggcatctctgtcgcgctcgtgactgggtc
gggaggctggaacgccatcgcagtgaacggacacagtcgacgagtaggggaagaatccgtcgccccggtcatccgtgagt
cctcccgggcggctgtcggcacaacgaggcggcgttcggtggggcgcggtgtgcgtcgggtggtcgcgcaccacgagcgt
gtcctcagtggaaccgggcggccgcgcttgagtccctgatgacgccgctgaccgcgtcaaccagtccacctcgacaccgg
aaccgtccactccgaacggtccgagtggcgcaatgcccagacccgggccactgccccagacggatcaccggcgtggcgca
cgggcgcatttagccggccaatcgtcaccaaggacgtggtgaccccgccccgcagcacctaccttgcaccctgagcggac
gccctccggctgccctgggcggacgagaagtggatgggaagtgccgtggagacgggcgctggcggacgattgggcgtgtt
gttcgccggtctgttccggatcgtcaccgacacggccgaccactgccggaaccggttgttgaacctcttccgcggccatc
acgttccggcgggtcgcgctgtgccacgcccgtcttggccttaacagcaccctggtgatcacgcaggcctcacctgtggg
cgttccttcgcgccggaggcgggcggtagtggtcggctacgaggtcaagcccgcgcgacccggcagggggagaaggtatg
ccggcctgtgtttcgttgctgacgaaacacaggccgtggtccagcaactcgtctatgcggggccggtggccccaccggga
ccgctggccccgtccggacgtcaggacctctgatgccttctggctgtccgctcaggagatgtcggcgcggaccagggcgg
cggcctgctcggccgacccctccgccgcctccgccgaatcgcccaccgtgatcaccgcgcccaggatgcacgacttgaag
tccacgggtggctgggtgatctcggcgcccacgggttgctcgatcaccaggtggcgcacgccgggcacgcggcaggcgtc
gtcgagaccggcgtagccggtgagggttccgacccggtcggtcaggatcttgcgcacacacgcccacaggggcggcccgg
cggcgtccagcgggggacgaccggtcgcgacccggatcgcgttctcgacgaacgaccggccggtggccagcccgaccagg
tgcgaggcgatgaagtccccgccaccccttgccccgatctccacgagtctcaccccgccgtccggggcaaccatgcattc
caggtggaaggcgcagtcgtccagccccaacgcggacaccacgtcggccgtgagccggtggacggcgtcgagccggtcgg
cgggcagcgcgctcgggtgcaggtgcgcgagttccagccggaagggctcggtcgtgcgcttgtcgatgacgccgacgacg
tggatctgtccacaatggacgaatccctcgacactgtgctccgtgccgtgcaggaactcctcgtagatcagctcgtggcg
ggtctccgtggtcgccgtcaggtccatcagccggtcgaacgcgggacgcaggccagcagggccgtcgatcacgaagatgc
cccggctgcctgacgaggacgtgggcttgagcacggcggggaaaccgaccagctccaccgcgcgcgacaggtccgaccag
tcggtgacccgcgcgaaccgggggaccaggtgcgggtggtgttcggccaccgcctcccgcatcaggtacttgttgcgggc
cagccgggccgcgccgggggagacgcccggcagcccgagccgctgggcgatcccgctgaccgtggtcacgtcgcgctccg
accagcccagcacggcggcgatccggtgttccgccgcgatctcgtcgaccgccgcgtgcaccgccgcctcgtcccgggtg
tccagtcgcaccacggtccgcacgatcccgcgaggtaaaccctccggcaccgcgtcggcgagcagtgcgacgccgtagcc
gaggcggtgcgcggcctcgaacaccgcaccccgctccagatgcgtgcgacggacgttgacgaagacgacgagttcgttgt
tcaccaaggttctccgagggaaaggcgagggtgtgggcgggccgtgcgccgacccgcccacaccctcctggattcagctc
gccgaccgcgtcggcaggagttccggggccgtggccgcgaccgccgccgtgttccgacgcgccaccgcgacctgggcgat
gacgatgccagccaacatcaccaccgagcccaccatctgcaccgcgccgagccgctcgccgagcaccagcatggccagca
cgccgccgaccacgatctccagcgtcgcgaccaggctcgccgacgtgggcgggatcgaccgctgcgccgtgacgctgagc
aggatcgcgcccgccatgccgaccagccccacccagagcgcgagcagccacaccggcacgtccaccccgccgaccgcgct
gacctccccgaggacgtggaacgggaacggggccaccaccccggcgagggtgagcgcgaccgcgccgaggcaggtgcccc
aggtcgccatcaccaacgggtcgtagtcccgcagcccccgttccgccaggaggaaccgcccggcgagggtggccgcggcc
agcaggccgaacagcacgcccacgccgtccagggcgaacgacgtccacacctgactgatcaacgccaggccgcacaacgc
caccgcgatccccacccacagcaggccggagaggtgcttgcgctgcacgaaccgcacccacagcgccacgagcaccggcg
acaggtactccagcagcagggcgatcccgaccgggatccgggacagggcgacggtgtagacgacctggttgaccgccagc
gtcaccaccccgtacagcaccaccagccaccagtcacccggccggatccgcaaccgcccccgccgcagcagcagggccgc
cgtcaacagggccagcgcgccgacgaccgtgcgcacctggatgacgttcaccggggacagctcggtcctggcgagcagct
tcaacgcgggggccgagctgcccatcgccacggcccccgcggccccgagagccaggccgagggccaggctcccgggccgg
gaacgggacaccat
