# Supplementary material for: Engineering of Streptoalloteichus tenebrarius 2444 for Sustainable Production of Tobramycin
Source: Molecules. 2021 Jul 18;26(14):4343. doi: 10.3390/molecules26144343 (PMC8304502; doi:10.3390/molecules26144343)
Supplement: Supplementary file 1 [file molecules-26-04343-s001.zip › Supplementary Materials/Supplementary Material_ Sequences_Tobramycin and Apramycin BGC/Streptoalloteichus tenebrarius2444_Tobramycin_Cluster_GenBank.gb]

LOCUS       Exported               22734 bp ds-DNA     linear   UNA 07-JUL-2021
DEFINITION  natural linear DNA
ACCESSION   .
VERSION     .
KEYWORDS    Streptoalloteichus tenebrarius 2444_Tobramycin Cluster
SOURCE      natural DNA sequence
  ORGANISM  unspecified
REFERENCE   1  (bases 1 to 22734)
  AUTHORS   Gunther Muth
  TITLE     Direct Submission
  JOURNAL   Exported Jul 7, 2021 from SnapGene 4.0.8
            http://www.snapgene.com
FEATURES             Location/Qualifiers
     source          1..22734
                     /organism="unspecified"
                     /mol_type="genomic DNA"
     source          1..1800
                     /organism="Genus species"
                     /strain="strain"
                     /mol_type="genomic DNA"
     source          1801..22734
                     /organism="Genus species"
                     /strain="strain"
                     /mol_type="genomic DNA"
     gene            complement(1..1101)
                     /locus_tag="2444_P1_1_1_04700"
                     /label=2444_P1_1_1_04700
     CDS             complement(1..1101)
                     /codon_start=1
                     /gene="tobH1 (tacE) "
                     /locus_tag="2444_P1_1_1_04700"
                     /product="Unknown or 
                     Sugar lactone lactonase YvrE    
                     
                     "
                     /label=tobH1 (tacE)
                     /inference="ab initio prediction:same species:2.6"
                     /protein_id="MG:2444_P1_1_1_04700"
                     /translation="MVGAPMTWLGAVSAREAHLSSSRRPTPCPGSAARTNGHHSWRPHV
                     AGFGKDMIMRRRSLWVEMASVVLAVAAAAAPVAAHRTAEAGAYPSSFSLPAGFRPEGIA
                     IDSDGYAYFGSMGTGAIYKANLATGTGRTLRQGSGSPAIGLKVDSRGRLFVAGGGGGDL
                     KVIDSRTGNLLATYRLATGASFVNDVVLTPDAVWLTDSTQPVLYQLPLGRDGELPAPSA
                     VVRLRLSGDIVYREGTNANGIATTPDGKALLVIQWNTGILFRVDPASGVAKAVDLHGEQ
                     LPRGDGLLREGDTLYVVQNRLNTVAVLSLDHSGHSATLTKRVTDPRFDVPTTVASFRDR
                     LYLPNARFNTTPTPTTPYNVISIPRP"
     CDS             1801..2361
                     /codon_start=1
                     /gene="tobX"
                     /locus_tag="2444_P1_1_1_04701"
                     /product="Unknown (Dioxygenase)  "
                     /label=tobX
                     /inference="ab initio prediction:same species:2.6"
                     /protein_id="MG:2444_P1_1_1_04701"
                     /translation="MRGVVERPEGLVHQPDLLDEAEERSLLTAVEAMPLHEVRMHGQVA
                     RRTVRHFGFDYGYESWRLTPTDPLPEEFWWLRDRCAHLAGLRPESLAQTLIARYPPGAT
                     IGWHRDAPMFGPSVVGVSLLSSCLMRFQRRVGEERRVYELELAPRSAYVLSGAARSAWQ
                     HSIPPVPELRYSITFRTLRDPAR"
     gene            1801..2361
                     /locus_tag="2444_P1_1_1_04701"
                     /label=2444_P1_1_1_04701
     CDS             3046..4065
                     /codon_start=1
                     /gene="tobE (tacD)"
                     /locus_tag="2444_P1_1_1_04702"
                     /product="2-deoxy-scyllo-inosamine dehydrogenase (DOIA 
                     dehydrogenase)"
                     /EC_number="1.1.1.329"
                     /label=tobE (tacD)
                     /inference="ab initio prediction:same species:2.6"
                     /inference="similar to AA sequence:same species:Q53U21"
                     /protein_id="MG:2444_P1_1_1_04702"
                     /translation="MKALSFEAPGEAVFGTREVPVPAPGEALIHLGYNSICGSDLSLYR
                     GVWHGFSYPVVPGHEWSGTVVEVNGPGAELVGRDVVGDLTCACGSCAACGRGTPVLCEN
                     LQELGFTRDGACAEYMTIPTGNLHVLPEGLSLRAACQVEPVAVALHAVSTVGVEPGERV
                     AVLGAGGIGLMLMQVARQRGGVITTVGEPVAERRAVAAQLGARTVTTGRPGELAELVAK
                     HPDLTPDVVLEASGYPVAVQEAIEVVRPGGRIGLVGYRVEEVGPMATHHVAVKALTIRG
                     SLGPGGRFPEAIDLLARGEIEVEPLLSHEFALDDHARALDLALRRAEGNVRSFFNLRA"
     gene            3046..4065
                     /gene="neoA_2"
                     /locus_tag="2444_P1_1_1_04702"
                     /label=neoA_2
     CDS             4225..5535
                     /codon_start=1
                     /gene="tobT (tacE)"
                     /locus_tag="2444_P1_1_1_04703"
                     /product="Major Facilitator Superfamily protein"
                     /label=tobT (tacE)
                     /inference="ab initio prediction:same species:2.6"
                     /inference="protein motif:same species:PF07690.10"
                     /protein_id="MG:2444_P1_1_1_04703"
                     /translation="MSHPAASTDPPTPAGEPSTEDSSSDGASARGTGSRRTTRRLCLFF
                     GLHELVPFFPLYPLLFADHGLSTAGISGLLAFWSVTAFVLEVPSGVLGDMFSRRRLLAL
                     GVAVRACGFGLWVAFPSPWAFAAGFLCWGLCDALTSGTLESLVYDELRAAGATGRYAAV
                     MGSGRAVSLLSTLTAITLAGPLFALGGYPAVGVVSLGSGLACALAALSFSEPPREQVDS
                     EGGGWRWYVATFRAGVSEVRGDRVVLRAVLVAASLHSMTAIDEYFPMLARANGASTTMV
                     PVLVAVTVVCAAVGSGLVGRTAHAPSGALGLALLASAALLAAGALSGLQSGMLAVGVSF
                     GLVQWALVLADTRLQDAITGPARATVTSVVGFGSEVASVGFYLAAGAVSTVTSMSTLVA
                     WFAVPLVLIAVVAFRWLRREPCPTGQVRPEPEPRRRD"
     gene            4225..5535
                     /locus_tag="2444_P1_1_1_04703"
                     /label=2444_P1_1_1_04703
     CDS             5675..6862
                     /codon_start=1
                     /gene="tobB (tacC) "
                     /locus_tag="2444_P1_1_1_04704"
                     /product="unknown or 
                     Aminotransferase Class III-Fold Pyridoxal 
                     Phosphate-Dependent Enzyme"
                     /EC_number="2.6.1.94"
                     /label=tobB (tacC)
                     /inference="ab initio prediction:same species:2.6"
                     /inference="similar to AA sequence:same species:Q6L741"
                     /protein_id="MG:2444_P1_1_1_04704"
                     /translation="MTRTNETIATITDWSRSAEHLRRSHEVTTNPRPDEDGQYPCVLTR
                     GSGARVHDMDGNAYLDLTCSFGTVLIGHAEREVTDAIRACLDEGNLFYTGPSPRRLALA
                     ERLLDWFPWADQALFYRTGSCAVSSVARLSQHVTGRTAVLTSGYHGWHDWHLEAVPEAK
                     LFPSYATEFHDDLDVYRAYLDRHADEIAAVVVTPEPTRHPLEHYRTLRDLAAEAGCLFV
                     LDEVKTGMRAGKGGLSARAGLEPDAVTVSKGLANGHSISAVVGSRRITEGLAEAHVWST
                     YQNEQVGYAAALSTVDFLLREDVAGVVERTGRTVERAFRSAFAERGLPVEVHGWGPMFD
                     LDFSAAEEDLPERLQLALLRHGVFCDVGDDFNLMYRMADHLDELLERVTAAIASV"
     gene            5675..6862
                     /gene="kanB"
                     /locus_tag="2444_P1_1_1_04704"
                     /label=kanB
     CDS             6903..8429
                     /codon_start=1
                     /gene="tobQ (tacB)"
                     /locus_tag="2444_P1_1_1_04705"
                     /product="6'-dehydrogenase
                     or 
                     GMC family oxidoreductase"
                     /EC_number="1.1.3.-"
                     /label=tobQ (tacB)
                     /inference="ab initio prediction:same species:2.6"
                     /inference="similar to AA sequence:same species:Q2MF66"
                     /protein_id="MG:2444_P1_1_1_04705"
                     /translation="MLLISADEAARRTYDACVVGSGASGSVAAAVLAERGLSVLVVEQG
                     GPIPPGADVEDHEDPDGWAFARRHGRWTRDGFPWTAMALGGGTVFYAGMSYRYQDSDLA
                     PPSSLLGEADYDHWQVGLADLEPHYEWIEYQLAVAGPSRKRVGDYVFPVYHRPSLPPTP
                     PGLALAEGARALNLTPLPTPVAISGIRDRFGPGCAQATPCTSFSCPTGAKADVVSRVLA
                     PAEGDVSVLVHTRVDRLVASGSHRVDAAEVVDRGTGTRRTLRARRFLVAANAIQSAALL
                     LRSTSRLEPDGLGNGNGLVGRHLAMKNSVYVRGVVPRRLPGYTPLRHRYSSVCVLDYLT
                     GEEFPDGVGGLIHEANPWEPAAEREAERGTVLQVECLLGDRPQARNRVRLSRTRDRDGF
                     PRIVLDYEPHPADLTRLAVLSERATDILTKAGAIDVREVDTAYELGSAHLHGTLRSGRD
                     PRTSVTDPFGRLHGYDNVWAVDGATFPFAGNPNPTLTIQANAHRIASAID"
     gene            6903..8429
                     /gene="livQ_2"
                     /locus_tag="2444_P1_1_1_04705"
                     /label=livQ_2
     CDS             8546..10258
                     /codon_start=1
                     /gene="tobZ (tacA)"
                     /locus_tag="2444_P1_1_1_04706"
                     /product="O-Carbamoyltransferase"
                     /EC_number="2.1.3.12"
                     /label=tobZ (tacA)
                     /inference="ab initio prediction:same species:2.6"
                     /inference="similar to AA sequence:same species:Q9L9F4"
                     /protein_id="MG:2444_P1_1_1_04706"
                     /translation="MRVLGLNGWPRDFHDASAALLVDGRIAAFAEEERFTRKKHGYNTA
                     PVQAAAFCLAQAGLTVDDLDAVAFGWDLPAMYRERLGGWPHSDSEALDILLPRDVFPRR
                     TDPPLHFVQHHLAHAASAYYFSGEDRGAVLIVDGQGEEECVTLAHAEGGKITVLDTVPG
                     AWSLGFFYEHVSEYTGLGGDNPGKLMGLAAHGTTVDETLSAFAFDSDGYRLNLIDPQAR
                     DPEDWDEYSVTERAWFAHLERIYRLPPNEFVRRYDPAKGRVVRDTRRDPYEYRDLAATA
                     QAALERAVFGLADSVLARTGERTLFVAGGVGLNATMNGKLLTRSTVDKMFVPPVASDIG
                     VSLGAAAAVAVELGDRIAPMGDTAAWGPEFSPDQVRAALDRTGLAYREPANLEREVAAL
                     IASGKVVGWAQGRGEVGPRALGQRSLLGSAHSPTMRDHINLRVKDREWWRPFAPSMLRS
                     VSDQVLEVDADFPYMIMTTKVRAAYAERLPSVVHEDWSTRPQTVTEASNPRYHRMLTEL
                     GDLVGDPVCLNTSFNDRGEPIVSSPADALLTFSRLPIDALAVGPYLVTKDLRH"
     gene            8546..10258
                     /gene="novN_2"
                     /locus_tag="2444_P1_1_1_04706"
                     /label=novN_2
     CDS             10486..11760
                     /codon_start=1
                     /gene="tobS1 (tbmB)"
                     /locus_tag="2444_P1_1_1_04707"
                     /product="2-deoxy-scyllo-inosose aminotransferase 
                     (L-glutamine:DOI aminotransferase)"
                     /EC_number="2.6.1.100"
                     /label=tobS1 (tbmB)
                     /inference="ab initio prediction:same species:2.6"
                     /inference="similar to AA sequence:same species:Q53U20"
                     /protein_id="MG:2444_P1_1_1_04707"
                     /translation="MPVHLAINNGTPVRTRPWPVWPQPARGALDALERVLRSGRWAISG
                     PYRGIESAERRFARDFAAYNGVAHCVPAASGTASLMLALESCGVGVGDEVIAPGLSWVA
                     SASTIVGVNAVPVLVDIDPRTLCLDPAAVEAAITPATKAVVVVHLYSAVADLDALRAVA
                     DRHGLPLIEDCAQAHGAEHRGRKVGSVGDVGTFSMQHSKVLTSGEGGAAITNSAELARR
                     MEHLRADGRCYPDTAPAPGRMELVETGELMGSNRCLSEFQAAVLVEQLRELDEQNALRR
                     RNAELLNTLLAEQGLRPQATSPGTTSRTYYVYAAELPDDAFVGLPITTVTEALTAELGF
                     PISPAYAPLHTNRLYAPASRRRFALGEEHEKRIDPARFHLPVCERLTRRLITFHHAALL
                     GDESDMHDIAAAVAKVLRHHGELRA"
     gene            10486..11760
                     /gene="neoB_2"
                     /locus_tag="2444_P1_1_1_04707"
                     /label=neoB_2
     CDS             11790..12950
                     /codon_start=1
                     /gene="tobC (tbmA)"
                     /locus_tag="2444_P1_1_1_04708"
                     /product="2-deoxy-scyllo-inosose synthase (DOI synthase)"
                     /EC_number="4.2.3.124"
                     /label=tobC (tbmA)
                     /inference="ab initio prediction:same species:2.6"
                     /inference="similar to AA sequence:same species:Q6L738"
                     /protein_id="MG:2444_P1_1_1_04708"
                     /translation="MQTTTITMGDVQYPYRLGTGCVDGIVTRLGELEASHYLVLCDATV
                     AELYGHDLAARLRRSAGPASVLTHPAGEEHKGLGTLDTLADAALHAGVDRRGVVVALGG
                     GVTGNIAGLLAALLFRGIRLVHVPTTVVAMLDSVLSLKQAVNAQVGKNLVGTFYPPVEV
                     LADTAMLGTLPVREIRSGLCEVVKNALAIRPSMIDFLAAELRPDGRYADDVLRWMIDES
                     VAAKAQVTEHDKYERREGLVLEYGHTVGHALEHASHGAVSHGAGVGVGMVAAAEVARRL
                     GHVDADLVELHRELVGKVGVATTLPADVPTEEITYRLGFDNKRGYQPLPADHYAMVLLA
                     DVGQPLYQDGLPLTPAPRALVDEVVRELADAPSRIGASVGSAGGAS"
     gene            11790..12950
                     /gene="kanC_2"
                     /locus_tag="2444_P1_1_1_04708"
                     /label=kanC_2
     CDS             12947..14164
                     /codon_start=1
                     /gene="tobD2 (tbmC)"
                     /locus_tag="2444_P1_1_1_04709"
                     /product="Dehydrogenase"
                     /EC_number="1.-.-.-"
                     /label=tobD2 (tbmC)
                     /inference="ab initio prediction:same species:2.6"
                     /inference="similar to AA sequence:same species:P77503"
                     /protein_id="MG:2444_P1_1_1_04709"
                     /translation="MNSPLNQPPHKSLNEPLGKSLNEPLGKSLNEPLGKSLNEPLGKSL
                     NEPLGVAVVGAGFMGGVHAEVFAEHPRARLAAVCDLDRGAARELAGRFAVETVTDDLDS
                     VLSDDRIGLVVVTTPNALHAEQAARALRAGRHVLVEKPLALTSDEIRGLLRLADERGLV
                     LAHGSNFVHSPKFRRVRELVADADAFGRPHLARVVVRNGGPDSGWCLDPALAGGGVLLD
                     LGCHAVEICRWLLGGAEVRAVTARSQRVRPRAGRVEDQATLLLEFADGALGQCDVSWAC
                     PGGEEITTEVLGTSGRAGADLWAGMGVHAFSERGFASVWEPNQGWVRPEWEWVRASGYT
                     HQDHAVVEAVLDGTPLPHSAVEAWTSARVLEAAAESAATGRTVELAPSPNGHPVPDAVR
                     GGDRVH"
     gene            12947..14164
                     /gene="ycjS_2"
                     /locus_tag="2444_P1_1_1_04709"
                     /label=ycjS_2
     CDS             14154..15443
                     /codon_start=1
                     /gene="tobM2 (tbmD) "
                     /locus_tag="2444_P1_1_1_04710"
                     /product="6-Glycosyltransferase"
                     /EC_number="2.4.1.301"
                     /label=tobM2 (tbmD)
                     /inference="ab initio prediction:same species:2.6"
                     /inference="similar to AA sequence:same species:Q65CC7"
                     /protein_id="MG:2444_P1_1_1_04710"
                     /translation="MSTEDSDRPVRRRGGVLALTPFFLYPEYQDCWSARFDSMGGMHLL
                     VRALVEEMAGRGVPHRVLTMAPPGVPRDLAIARNVTVHARRLPVLPIPSQLEGYFGLVG
                     AWAKGSLLWVLRNRRRLRREISLVHAHCDGSGSAPFYGWLIARALGVPLVAQIHSSRFL
                     SQHPTTLWERVTDPAAKWAERFTVRNAAAVLMLTEKARTEMRDAAALDPRRVHRLAYLA
                     SDRFAEGDTEERRTEIRRRFGLDTGQPVVLYVGRIAAEKGVEFFVEAAAELRRRGRNCR
                     FLVAGDGPTRQEIEKLAEDRGVADRITITGFLPHELIPSVMALSQLVVLPSRYEELGIV
                     ILECMSMRRPIVAHDVNGVHKLIEHGRTGLLVPPFDTPAMADAIEALLDDPELRERIAE
                     TAAPLPSAKYSLTTAADQLTDIYRELGVCV"
     gene            14154..15443
                     /gene="kanE"
                     /locus_tag="2444_P1_1_1_04710"
                     /label=kanE
     CDS             15434..16219
                     /codon_start=1
                     /gene="tobN (tbmX)"
                     /locus_tag="2444_P1_1_1_04711"
                     /product="Amidase"
                     /EC_number="3.5.1.112"
                     /label=tobN (tbmX)
                     /inference="ab initio prediction:same species:2.6"
                     /inference="similar to AA sequence:same species:Q53U10"
                     /protein_id="MG:2444_P1_1_1_04711"
                     /translation="MRLTLLAPHPDDIALSVGGWLAGVGPRLRASGWRLDLVTVFSRSV
                     YAPFAGDDARDEDAVSLLRLAEDLRFARSQRLRPSALGLPDCSCLGMDDESELVAPTAT
                     DPRKSIVDDVVARAVAGSAVVVAPLAVGGHVDHRLARDAVAEALGEIPCLWYEDLPYAL
                     DDAVPTPRSPVDGRTLRPWPVRITAQLPAKRAALACYRSQMSDTDIGEVLNYRPDGGAE
                     PVERLWTSADLPPDLAGTLGLVDQDTPSPHLIPVNLEDK"
     gene            15434..16219
                     /gene="neoL_2"
                     /locus_tag="2444_P1_1_1_04711"
                     /label=neoL_2
     CDS             16216..17466
                     /codon_start=1
                     /gene="stsC_1"
                     /locus_tag="2444_P1_1_1_04712"
                     /product="L-glutamine:3-amino-2,3-dideoxy-scyllo-inosose 
                     aminotransferase (L-glutamine:amino-DOI aminotransferase)"
                     /EC_number="2.6.1.50"
                     /label=tobS2
                     /inference="ab initio prediction:same species:2.6"
                     /inference="similar to AA sequence:same species:P77952"
                     /protein_id="MG:2444_P1_1_1_04712"
                     /translation="MTSELALFGGTPVRTEPFPDGPRFRERDLERIREVLESGSLGGIP
                     FPNRTHRAFAEQFCGRLGARHGVLVANGTVSLSVALRALGVHAGDEVITTGYTWMGTAA
                     SIVHINAVPVLVDIDPNTWCIDPAAVEAAITPRTRAIVPVHLANQIADLDALLEIARKH
                     DLVVLEDCAHAHFAEWRGRCVGTHGDAGSFSFESSKIMTSGEGGFLVSGDETTHHRAMS
                     LVNCGRKEEGYDSFEGRMLGWNNRATELQAAFLIGQVEQHDELHAQRKSNVELLTKGLT
                     EIGGFTPVGDDDPRVTRRQYYEVLYRFDPEQWAGVHRDRVLEALLAEGVEFEGITFYPP
                     LHRDSLFTVSAEDWPMIRDRYGDRMGPEDFHLPVSERAAYDESVWVHHSLLTGPATDVD
                     QILEAVAKVRRNVDALR"
     gene            16216..17466
                     /gene="stsC_1"
                     /locus_tag="2444_P1_1_1_04712"
                     /label=stsC_1
     CDS             17525..17896
                     /codon_start=1
                     /gene="tobH2"
                     /locus_tag="2444_P1_1_1_04713"
                     /product="Retrotransposon Protein (possibly 
                     non-functional)"
                     /label=tobH2
                     /inference="ab initio prediction:same species:2.6"
                     /protein_id="MG:2444_P1_1_1_04713"
                     /translation="MNPTRQDLRTDPPRHGDGLHDAVDLLRRAMALVLAHTDQWDALGA
                     ASVAAVEAALEMVAANAGTATGNGAAPAPAGPRGRRTEDIQRAVDSARAAVVASTFALR
                     EAADEERRRRQTPPPRAGA"
     gene            17525..17896
                     /locus_tag="2444_P1_1_1_04713"
                     /label=2444_P1_1_1_04713
     CDS             18118..19383
                     /codon_start=1
                     /gene="tobM1"
                     /locus_tag="2444_P1_1_1_04714"
                     /product="Aminoglycoside 4-Glucosaminyltransferase"
                     /EC_number="2.4.1.283"
                     /label=tobM1
                     /inference="ab initio prediction:same species:2.6"
                     /inference="similar to AA sequence:same species:Q53U18"
                     /protein_id="MG:2444_P1_1_1_04714"
                     /translation="MGRGPVRVLRLTPFFHHDCVTSWPAEFDAVGGMQLQILRLSRELA
                     RRGVRQQVLTLGFPGLPRVRVDSPNLVVRITRAPLPRLRSELTGLVGLNQAWLVAALAA
                     CVRLRRTWRPDLVHVHADGQLWALLAGPAASRVLGVPYCVTLHCSRLSVYQPMSWIDQL
                     QHRLVVAAEKWALRGASGVSTLTDRTASVVASALGVGAEDVDVVPDSVDTSSTVDRAEG
                     RVLLEKLGVPSDHEAVGYVGRVAHEKGWPDLVRVAGALSDRKATFLVVGDGPQSGRMRD
                     EVAAAGLSDRFLFTGFLPHHDIPAVMAGLDVLVMPSRHEELGGSALEAMLAGTPVAAYA
                     VGGLRDTVGHVTPSLLVPPGDVTALAEAVRGVLDDPRPHRDQVAAGRSWLTDLFDGGAA
                     ARRVIAHYERVLSGTARLRPQE"
     gene            18118..19383
                     /gene="neoD_3"
                     /locus_tag="2444_P1_1_1_04714"
                     /label=neoD_3
     CDS             complement(19493..19672)
                     /codon_start=1
                     /gene="tobH3"
                     /locus_tag="2444_P1_1_1_04715"
                     /product="hypothetical protein (unknown)"
                     /label=tobH3
                     /inference="ab initio prediction:same species:2.6"
                     /protein_id="MG:2444_P1_1_1_04715"
                     /translation="MTGATDSSPTRRLCPFTAMAFQPPDPVTSATEMPMCTTWAITKAR
                     VVRHAASATSLEPD"
     gene            complement(19493..19672)
                     /locus_tag="2444_P1_1_1_04715"
                     /label=2444_P1_1_1_04715
     CDS             20269..20433
                     /codon_start=1
                     /gene="tobH4"
                     /locus_tag="2444_P1_1_1_04716"
                     /product="hypothetical protein (unknown)"
                     /label=tobH4
                     /inference="ab initio prediction:same species:2.6"
                     /protein_id="MG:2444_P1_1_1_04716"
                     /translation="MVGYEVKPARPGRGRRYAGLCFVADETQAVVQQLVYAGPVAPPGP
                     LAPSGRQDL"
     gene            20269..20433
                     /locus_tag="2444_P1_1_1_04716"
                     /label=2444_P1_1_1_04716
     CDS             complement(20452..21684)
                     /codon_start=1
                     /gene="tobL"
                     /locus_tag="2444_P1_1_1_04717"
                     /product="Carbamoyl-Phosphate Synthase"
                     /EC_number="6.3.2.49"
                     /label=tobL
                     /inference="ab initio prediction:same species:2.6"
                     /inference="similar to AA sequence:same species:P39641"
                     /protein_id="MG:2444_P1_1_1_04717"
                     /translation="MNNELVVFVNVRRTHLERGAVFEAAHRLGYGVALLADAVPEGLPR
                     GIVRTVVRLDTRDEAAVHAAVDEIAAEHRIAAVLGWSERDVTTVSGIAQRLGLPGVSPG
                     AARLARNKYLMREAVAEHHPHLVPRFARVTDWSDLSRAVELVGFPAVLKPTSSSGSRGI
                     FVIDGPAGLRPAFDRLMDLTATTETRHELIYEEFLHGTEHSVEGFVHCGQIHVVGVIDK
                     RTTEPFRLELAHLHPSALPADRLDAVHRLTADVVSALGLDDCAFHLECMVAPDGGVRLV
                     EIGARGGGDFIASHLVGLATGRSFVENAIRVATGRPPLDAAGPPLWACVRKILTDRVGT
                     LTGYAGLDDACRVPGVRHLVIEQPVGAEITQPPVDFKSCILGAVITVGDSAEAAEGSAE
                     QAAALVRADIS"
     gene            complement(20452..21684)
                     /gene="bacD_3"
                     /locus_tag="2444_P1_1_1_04717"
                     /label=bacD_3
     CDS             complement(21754..22734)
                     /codon_start=1
                     /gene="tobU"
                     /locus_tag="2444_P1_1_1_04718"
                     /product="Transport Protein"
                     /label=tobU
                     /inference="ab initio prediction:same species:2.6"
                     /inference="protein motif:same species:PRK10532"
                     /protein_id="MG:2444_P1_1_1_04718"
                     /translation="MVSRSRPGSLALGLALGAAGAVAMGSSAPALKLLARTELSPVNVI
                     QVRTVVGALALLTAALLLRRGRLRIRPGDWWLVVLYGVVTLAVNQVVYTVALSRIPVGI
                     ALLLEYLSPVLVALWVRFVQRKHLSGLLWVGIAVALCGLALISQVWTSFALDGVGVLFG
                     LLAAATLAGRFLLAERGLRDYDPLVMATWGTCLGAVALTLAGVVAPFPFHVLGEVSAVG
                     GVDVPVWLLALWVGLVGMAGAILLSVTAQRSIPPTSASLVATLEIVVGGVLAMLVLGER
                     LGAVQMVGSVVMLAGIVIAQVAVARRNTAAVAATAPELLPTRSAS"
     gene            complement(21754..22734)
                     /locus_tag="2444_P1_1_1_04718"
                     /label=2444_P1_1_1_04718
     CDS             complement(22734)
                     /codon_start=1
                     /gene="lysN_3"
                     /locus_tag="2444_P1_1_1_04719"
                     /product="2-aminoadipate transaminase"
                     /EC_number="2.6.1.39"
                     /label=lysN_3
                     /inference="ab initio prediction:same species:2.6"
                     /inference="similar to AA sequence:same species:Q72LL6"
                     /protein_id="MG:2444_P1_1_1_04719"
                     /translation=""
     gene            complement(22734)
                     /gene="lysN_3"
                     /locus_tag="2444_P1_1_1_04719"
                     /label=lysN_3
ORIGIN
        1 tcaggggcgg gggatggaga tgacgttgta gggggtggtg ggggtgggcg tggtgttgaa
       61 gcgggcgttg ggcaggtaga ggcggtcgcg gaaggaggcg acggtggtgg ggacgtcgaa
      121 gcgggggtcg gtgacccgct tggtgagggt ggcggagtgt ccactgtggt ccaggctgag
      181 gacggccacg gtgttcaggc ggttctggac gacgtagagg gtgtcacctt cgcggagcag
      241 tccatcgccg cggggcagtt gctcgccgtg gaggtcgacg gccttggcga cgccggaggc
      301 cgggtcgacg cggaagagga tgccggtgtt ccactggatc accaggaggg ccttcccgtc
      361 cggggtggtg gcgatgccgt tggcgttggt gccctcccgg tacacgatgt caccgctcaa
      421 ccggaggcgg acgacggccg aaggagcggg caactccccg tcgcgcccca gggggagctg
      481 gtagagcacc ggctgcgtcg agtcggtcag ccacacggcg tccggggtga ggaccacgtc
      541 gttgacgaaa ctcgcgccgg tggcgaggcg gtaggtggcc agcaggttcc cggtgcggct
      601 gtcgatcacc ttgaggtcgc ccccaccgcc gccggcgacg aagagccggc cccgggagtc
      661 gacctttagg ccgatggcgg gggaaccgga accctggcgc agcgtcctcc cggtcccggt
      721 cgccaggttg gccttgtaga tggctccggt ccccatggac ccgaagtagg cgtacccgtc
      781 ggagtcgatc gcgatcccct ccggccggaa accggcgggc agggagaacg acgacgggta
      841 ggcgccggcc tcggccgtgc ggtgggcggc gaccggcgcg gcggcggccg cgaccgcgag
      901 gaccaccgag gccatctcca cccacagact ccgtctgcgc atgatcatgt ccttcccgaa
      961 cccggcgacg tgtggtcgcc acgagtggtg tccgttcgtt cgggcggcgg acccggggca
     1021 cggggtcggg cggcgggaag aagagaggtg ggcctcgcgg gcactcacgg cgcccagcca
     1081 ggtcatcggc gcgcccacca cggccagcga ccctccctcg gccttgtcgt ccgtcgggcg
     1141 agttccccgg gactccgatg taagcgcgcg gaggcgggcc gtgtcgagcc ctcccctggg
     1201 ggtgtgtcac cgggtgagac acgccagggg agcggaacac gagtacgacg aacgcgagag
     1261 gacgaacgtc ggcgtcgcga tcgctggcac cgcgggcgcc ggcgtcacga acgcgagagg
     1321 acgaacgtcg gggtcgcgat cgctggcacc ggggtcgtcg gcgtcacgaa cgcgagagga
     1381 cggacgtcgg ggtcacgatc gctggcaccg cggacgtcgg catcccaaac gccagacgac
     1441 gaacatcagt atcacgagca ccagcatcac gagcaccggc atcacgaacg ccggcactac
     1501 gagcgccagt accgcgaacg gcggtacgac ggcaccaaca acaccagtac cacggacgcc
     1561 agtacgagga acacgagtac cgcgaacgac agtgcgccga acggcttggc ttcagaacgc
     1621 ggacagtcga cgagccgggg ctcaggcctc gcgggcaccg gcccgccgcg ctgggagggg
     1681 cggacgacag ccgtggcttg aatgatcatg tggagggggt gcgggagagg tgtcccttgt
     1741 ggacggcggg gccggggtgc ggccggacgg gggctggggt actccgggag catggcgcgg
     1801 atgcgtgggg tggtcgagcg ccctgagggg ctcgtccacc agcccgacct gctcgacgag
     1861 gccgaggagc ggtccctgct cacggcggtc gaggcgatgc ccctgcacga ggtgcggatg
     1921 catgggcagg tggcccgtcg cacggttcgt cacttcgggt tcgactacgg ctacgagtcg
     1981 tggcggctga cgccgaccga tcccctgccc gaggagttct ggtggctgcg cgaccgctgc
     2041 gcccacctgg ccggcctccg gccggagtcc ctggcgcaga cgctcatcgc ccgctacccg
     2101 cccggcgcga ccatcggctg gcaccgcgac gcgccgatgt tcggcccgtc cgtggtcggg
     2161 gtgtcgttgt tgtcgtcgtg cctcatgcgg ttccagcgcc gtgtcggcga ggagcggcgg
     2221 gtgtacgagc tggagctggc gccgcggtcg gcctacgtcc tgtccggcgc ggcgaggtcc
     2281 gcgtggcagc acagcattcc tccggtgccc gagctgcggt actccatcac cttccgcacc
     2341 ttgcgcgacc ccgcccggtg aggcggggcg ccggccgagg gcgcgccgga gtgagaccgt
     2401 cgccccggcg cccccgcgtc ggcgggcggc cgagatggcg cgacccgagg ctcctcctgg
     2461 taacaaagaa agaaatgcgt gagcttcctc gcggcgtgtt ccggcggctc ggtggggaaa
     2521 gtggctgctt tctttcagtg gccgaatttt cgtgtccacg gcgtgaattg tgatcatggg
     2581 ttcccgtcga cgccgtccgg agtagcgggc ggccggtgtc gcgcgcggcg gcgggtgcgc
     2641 ggggcgcgac ggccgttgcc ctggacggac gcggggcggc tactcccgcc ccttcgaggt
     2701 cggggacgcg cccgtcgcgg cggggacgtg tggctttcac ggaagcgaac gcccggtcga
     2761 gtgtggtggt gatacgggcg tccgcacagg tcggtcaagg cgggggaacg gtgaatatcg
     2821 cccctccgtc cggtgaacgc cggggtggcc ggatgccgcc tagttcgcgc ggcgtagccc
     2881 tgtcgccgat cactcggacg gctctgtccc ctcgatctcg gccgccggta gcgtcgtcgc
     2941 cgttcggaaa tgcaccggaa acccggatgt ttggcgacac gaccctgccc ctcgttccgt
     3001 cgccatccgt cctttgctgg cacgccagga cttgggggtc gtcgcgtgaa ggcactgtcg
     3061 ttcgaagctc cgggagaagc ggttttcggc acccgcgagg tgcccgttcc cgcgccggga
     3121 gaggcgctga tccacctcgg gtacaactcg atctgcggca gcgacctgtc gctgtaccgg
     3181 ggcgtctggc acggcttcag ttaccccgtc gtgcccggtc acgagtggag cggcaccgtc
     3241 gtcgaggtca acggacccgg cgccgagctg gtcggccgcg acgtggtcgg cgacctcacc
     3301 tgcgcgtgcg gctcctgcgc ggcgtgcggg cgggggacac cggtgctctg cgagaacctc
     3361 caggagctgg ggttcacccg cgacggggcg tgcgccgagt acatgacgat cccgaccggc
     3421 aacctccacg tgttgccgga gggcctgtcg ctgcgggcgg cctgccaggt ggagccggtc
     3481 gccgtcgccc tgcacgcggt gtccactgtg ggcgtcgagc ccggtgagcg cgtggccgtc
     3541 ctcggcgcgg gcgggatcgg cctgatgctg atgcaggtgg cccggcagcg cggcggcgtg
     3601 atcaccacgg tcggcgagcc ggtcgcggag cgcagggcgg tcgccgccca gcttggcgcg
     3661 cggacggtga ccaccggccg ccctggcgag ctggcggagc tggtggctaa gcaccccgac
     3721 ctcacgccgg acgtcgtgct ggaggcctcc ggctacccgg tcgcggtcca ggaggcgatc
     3781 gaggtcgtgc gccctggcgg ccggatcggg ctcgtggggt accgggtcga ggaggtcggc
     3841 ccgatggcga cccaccacgt cgccgtgaag gcgttgacga tcaggggttc gttggggccg
     3901 ggcggtcggt tccccgaggc catcgacctg ctcgcgcggg gagagatcga ggtcgagccg
     3961 ctgctcagcc acgagttcgc gctggacgac cacgccaggg cgctggacct cgcgctgcgt
     4021 cgcgccgagg gcaacgtccg ctcgttcttc aacctccgcg cctgaacacg cccgtccgac
     4081 ggctcctgtc ggcgcctgtc agtgtccgtg agcgcctcac tgtgcccgac ggcgcgtgtc
     4141 agggctggcg gcgaagcgtc cccgcgtcga cgacgacgct ccacccgcgc ccgcagcgcc
     4201 gggcgacctc ccagggagcg atccgtgtcc cacccagccg cgtccaccga cccgcccaca
     4261 cccgcgggtg agccgtccac agaggacagc tcgtccgacg gggcctccgc gcggggcacg
     4321 ggttcccgga ggacgacgcg gcgcctgtgc ctgttcttcg ggctgcacga gctggtgccg
     4381 ttcttcccgc tctacccgtt gctgttcgcc gaccacgggc tgtccaccgc cggcatctcg
     4441 ggtctgctgg ccttctggtc ggtcacggcc ttcgtgctgg aggtgccctc cggcgtcctg
     4501 ggcgacatgt tctcccgccg ccggctgctc gccctcggcg tcgccgtgcg cgcctgcggg
     4561 ttcggcctgt gggtcgcctt cccgtcgccg tgggccttcg cggcggggtt cctgtgctgg
     4621 ggcctgtgcg acgcgttgac ctcggggacg ctggagtcgc tggtctacga tgagctgcgc
     4681 gcggcgggcg cgaccgggcg gtacgcggcg gtcatgggga gcgggcgggc cgtgtcgctg
     4741 ctgtcgacgc tcaccgcgat cacgctggcc gggccgctgt tcgcgctcgg cggctacccg
     4801 gccgttgggg tggtcagcct cggcagcggg ctggcctgcg ccctcgcggc cctgtcgttc
     4861 tccgagccgc cgagggagca ggtggacagc gagggcggag ggtggcgctg gtacgtggcc
     4921 acgttccgcg ccggggtgtc cgaggtgcgc ggggaccggg tcgtgctgcg cgcggtgctg
     4981 gtcgccgcgt cgctgcacag catgacggcg atcgacgagt acttcccgat gctggccagg
     5041 gccaacggcg cgtcgacgac gatggtgccg gtgctggtgg cggtgaccgt cgtctgcgcc
     5101 gccgtgggca gcggcctggt cggcaggacc gcgcacgcgc cgtccggcgc gctggggctg
     5161 gccctgttgg cctcggcggc cctgctggcc gctggagcgt tgagcgggct ccagtccggc
     5221 atgctggccg tgggcgtgag cttcggcctg gtgcagtggg cgctcgtgct ggccgacacc
     5281 cggctccagg acgcgatcac cgggccggcc agggcgaccg tgacctccgt ggtcgggttc
     5341 ggctccgagg tggcctcggt cggcttctac ctggccgccg gcgcggtctc caccgtcacc
     5401 tccatgtcca cgctggtcgc ctggttcgcg gtgccgctgg tcctcatcgc ggtggtcgcg
     5461 ttccggtggc tgcgccggga gccgtgtccc accggccagg tccgccccga gccggaaccg
     5521 cggcggcgcg actgacccca ccggcgccgg agcccggctc ggcccaccgc cgacggacac
     5581 cgtccccccg cactggttca cccacacccg cgcccgccgc ccggcggcca tcccgcaccc
     5641 gtgtccgttc cccgacccac gaggagcacg tcccatgacc cggaccaacg agaccatcgc
     5701 gacgatcacg gactggagcc gctccgccga gcacctgcgc cggtcgcacg aggtcaccac
     5761 gaacccccgt ccggacgagg acggccagta cccctgcgtg ctgaccaggg gttctggggc
     5821 gcgcgtgcac gacatggacg gcaacgccta cctcgacctc acctgctcgt tcggcaccgt
     5881 cctcatcgga cacgccgagc gcgaggtcac cgacgcgatc agggcgtgcc tggacgaggg
     5941 gaacctgttc tacaccggcc cgagcccccg gcggctcgcc ctggccgagc gcctcctcga
     6001 ctggttcccc tgggccgacc aggcgttgtt ctaccggacc gggtcctgcg cggtctcgtc
     6061 cgtcgcccgg ctctcccagc acgtgaccgg caggaccgcc gtgctcacct ccggctacca
     6121 cggctggcac gactggcacc tggaggcggt gccggaggcc aagctcttcc cgtcctatgc
     6181 cacggagttc cacgacgacc tcgacgtcta ccgcgcgtac ctggaccggc acgcggacga
     6241 gatcgcggcc gtcgtcgtca ccccggagcc gacccggcac ccgctggagc actaccggac
     6301 gctgcgcgac ctggcggccg aggccggctg tctgttcgtg ctggacgagg tcaagaccgg
     6361 catgcgggcg gggaagggcg ggctcagcgc ccgcgccggg ctggagcccg acgccgtgac
     6421 cgtctccaag ggactggcca acgggcacag catctccgcc gtcgtcggca gccgccggat
     6481 caccgagggc ctcgccgagg cccacgtgtg gtccacctac cagaacgagc aggtgggcta
     6541 cgccgctgcg ttgtccactg tggacttctt gttgcgggag gacgtggccg gcgtcgtgga
     6601 gcgcacgggg cggacggtcg agcgggcctt ccggagcgcc ttcgcggagc ggggtctccc
     6661 ggtggaggtg cacggctggg ggccgatgtt cgacctcgac ttctccgccg cggaggagga
     6721 cctgccggag cgcctgcaac tcgccctgct gcggcacggc gtcttctgcg acgtcggcga
     6781 cgacttcaac ctcatgtacc ggatggccga ccacctcgac gagctgctgg agcgggtcac
     6841 cgccgcgatc gcgtccgtgt gagacgccgg gcggggccgg acccgagggg aaggggaagc
     6901 ggatgctgct gatctcagcg gacgaggccg cgcgtcggac ctacgacgcc tgtgtggtcg
     6961 gcagcggcgc ctcgggatcc gtggccgcgg ccgtgctcgc cgaacggggg ctgtccgtgc
     7021 tcgtcgtgga gcagggcggc ccgatcccgc ccggcgcgga cgtggaggac cacgaggacc
     7081 ccgacgggtg ggcgttcgcg cgtcgccacg ggcggtggac gcgcgacggc ttcccgtgga
     7141 ccgccatggc gctcggcggc ggcaccgtgt tctacgccgg gatgtcctac cgctaccagg
     7201 actccgacct ggccccgccc tcgtcgctgc tcggcgaggc cgactacgac cactggcagg
     7261 tcggcctcgc cgacctggag ccgcactacg agtggatcga gtaccagctc gcggtggccg
     7321 ggccgtcccg gaagcgggtg ggggactacg tgttccccgt ctaccaccgg cccagcctgc
     7381 cgcccacccc gcccgggttg gcgctcgccg agggcgcccg cgccctcaac ctgacgcccc
     7441 tgcccacccc cgtggcgatc agcgggatcc gggaccggtt cggccccggg tgcgcgcagg
     7501 ccacgccctg cacgtcgttc tcctgcccca ccggggcgaa ggccgacgtc gtcagccggg
     7561 tcctcgcccc ggccgagggc gacgtctcgg tgctcgtcca cacccgggtc gaccgccttg
     7621 tggcctccgg ctcccatcgg gtcgacgccg ccgaggtggt cgaccggggg accggcacgc
     7681 gccggaccct gcgggcgcgc cggttcctgg tggccgccaa cgccatccag tccgccgcgt
     7741 tgctgctccg gtcgaccagt cggctcgaac ccgacggcct gggcaacggc aatggcctcg
     7801 tcggccgcca cctggcgatg aagaacagcg tctacgtgcg gggagtcgtg ccgcgcaggc
     7861 ttcccgggta cacaccgctg cggcaccggt actccagcgt ctgcgtgttg gactacctga
     7921 ccggagagga gttccccgac ggcgtcggcg gcctgatcca cgaggccaac ccgtgggagc
     7981 cggcggccga gcgcgaggcc gagcgcggca ccgtgctcca ggtcgagtgt ctgctgggcg
     8041 accggcccca ggcgcggaac cgggtgcggc tgtcccgcac gcgcgaccgc gacggctttc
     8101 cccgcatcgt cctcgactac gagccccacc ccgcagacct cacgcggttg gccgtgttgt
     8161 ccgagcgcgc caccgacatc ctcaccaagg caggggcgat cgacgtgcgg gaggtggaca
     8221 ccgcctacga gctgggcagc gcccacctgc acggcacgct gcgctccggc cgcgatcccc
     8281 gcacctcggt gaccgacccg ttcggccgcc tgcacggcta cgacaacgtg tgggccgtgg
     8341 acggcgcgac cttcccgttc gccggcaacc ccaaccccac cctgaccatc caggccaacg
     8401 cccaccggat cgcgtccgcg atcgactgac gggccgggcg tcggccccgc cacaccggtt
     8461 cctcacaccg gttcctcacc ccggttcttc acaccagctc cccgcgccgg cttccctcac
     8521 cggcttcccc atcggaggta gagacatgcg tgtcctcggg ctgaacggct ggccccgcga
     8581 cttccacgac gcgtcggcgg ccctgctcgt cgacggccgg atcgcggcct tcgccgagga
     8641 ggagcggttc acacggaaga agcacgggta caacacggcc ccggtgcagg cggcggcgtt
     8701 ctgcctcgcc caggccggcc tgaccgtgga cgacctcgac gcggtcgcgt tcggctggga
     8761 cctgccggcg atgtaccgcg agcgactggg cggctggccg cactccgaca gcgaggcgct
     8821 ggacatcctg ttgcccaggg acgtgttccc ccggcgcacc gatccaccgc tgcacttcgt
     8881 ccagcaccac ctggcccacg cggcgagcgc ctactacttc tccggcgagg accgtggcgc
     8941 ggtgctcatc gtggacggcc agggcgagga ggagtgcgtg accctcgccc acgccgaggg
     9001 cggcaagatc accgtgctcg acacggtccc cggcgcgtgg tccctggggt tcttctacga
     9061 gcacgtgagc gagtacacgg ggctcggcgg ggacaatccc ggcaagctca tgggactggc
     9121 cgcgcacggg accacagtgg acgagacgct gtccgccttc gcgttcgact cggacggcta
     9181 ccgcctgaac ctgatcgacc cgcaggcccg tgaccccgag gactgggacg agtactcggt
     9241 gaccgagcgg gcgtggttcg cccacctgga gcggatctac cggctgccgc cgaacgagtt
     9301 cgtccgccgc tacgacccgg ccaaggggcg ggtcgtccgg gacacccgac gggaccccta
     9361 cgagtaccgc gacctcgcgg ccacggcgca ggccgcgctg gagcgggcgg tgttcggcct
     9421 ggccgactcg gtgctggccc gcaccgggga acgcaccctg ttcgtcgctg ggggcgtggg
     9481 cctcaacgcg accatgaacg gcaagctgct cacccggtcc actgtggaca agatgttcgt
     9541 cccgccggtg gccagcgaca tcggggtcag cctcggcgcg gccgccgcgg tcgccgtcga
     9601 gctgggcgac cggatcgcgc ccatgggcga caccgcggcg tgggggccgg agttctcccc
     9661 cgaccaggtg cgggccgcgc tcgaccgcac cggcctggcc taccgggagc cggcgaacct
     9721 ggagcgcgag gtggccgccc tgatcgcctc cggcaaggtg gtgggctggg cccaggggcg
     9781 gggcgaggtc ggcccccgcg cgctggggca gcgcagcctg ctcggctccg cgcactcgcc
     9841 gaccatgcgc gaccacatca acctgcgggt caaggacagg gagtggtggc gcccgttcgc
     9901 cccgagcatg ctgcggtcgg tcagcgacca ggtactggag gtcgacgccg acttcccgta
     9961 catgatcatg acgacgaagg tgcgcgccgc ctacgccgaa cgcctgccgt cggtggtgca
    10021 cgaggactgg tccacccggc cgcagaccgt gaccgaggcg agcaacccgc gctaccaccg
    10081 gatgctcacc gaactcggcg acctcgtcgg cgaccccgtc tgcctcaaca cctcgttcaa
    10141 cgacaggggc gagccgatcg tgtcctcccc ggccgacgcc ctgctcacct tctcccgcct
    10201 gccgatcgac gccctggcgg tcggtccgta cctggtcacg aaggacctcc gccactaggc
    10261 caccacgcgt caatcccgtt gactcccaac aggatcgcca gtttcacgag gccccgaccc
    10321 tcaccaggct caccacgtcc acgggactca cctccctcgt cagtcctcag tggacacatc
    10381 acggccggcg acagagtcgc cggcgccggc gacgtcaccg aagtgcccct ccggtcgacc
    10441 acgcggccgc ccccgtcacg cccgcagagg aagggttcgt cgaccatgcc cgtccacctc
    10501 gcgatcaaca acggaacacc cgtgcgcacc cggccgtggc cggtctggcc ccagcccgcc
    10561 aggggcgcgc tcgacgcgct ggagcgcgtg ctgcgctcgg gccgctgggc gatcagcggc
    10621 ccctaccggg gcatcgagtc ggccgagcgc cgcttcgcca gggacttcgc cgcctacaac
    10681 ggggtcgcgc actgcgtccc cgccgccagc ggcacggcca gcctcatgct cgcgctggag
    10741 tcctgcggcg tgggcgtcgg cgacgaggtc atcgcccccg gcctgtcctg ggtggcctcg
    10801 gcctccacca tcgtcggcgt caacgccgtc cccgtcctgg tcgacatcga cccgaggacc
    10861 ctgtgcctgg acccggccgc ggtcgaggcc gccatcaccc ccgccacgaa ggccgtcgtc
    10921 gtcgtgcacc tgtactccgc cgtggccgac ctcgacgcgc tgcgcgcggt cgccgaccgg
    10981 cacgggctgc cgctgatcga ggactgcgca caggcccacg gggccgagca ccggggtcgc
    11041 aaggtcggct ccgtcggcga cgtcggcacg ttcagcatgc agcacagcaa ggtgctcacc
    11101 agcggcgagg gcggggccgc gatcaccaac tccgccgagc tggcccgcag gatggagcac
    11161 ctgcgcgccg acggccgctg ctaccccgac accgcccccg cgccgggccg catggaactg
    11221 gtggagaccg gggagctgat gggcagcaac cgctgcctgt cggagttcca ggccgccgtc
    11281 ctcgtcgaac agctcaggga actggacgag cagaacgccc tgcgccgccg caacgccgaa
    11341 ctgctcaaca ccctcctcgc cgagcagggg ctgcgcccgc aggccacctc gccgggcacc
    11401 acgtcccgca cctactacgt ctacgcggcg gagctgcccg acgacgcgtt cgtcggcctc
    11461 ccgatcacca cggtgaccga ggcgctcacc gccgaactcg gtttccccat ctcgccggcg
    11521 tacgcgccgc tgcacaccaa ccggctctac gcgccggcct cccgccgtcg gttcgcgctc
    11581 ggcgaggagc acgagaagcg gatcgacccc gcccggttcc acctgccggt gtgcgagcgg
    11641 ctcacccggc gcctgatcac cttccaccac gccgcgttgc tgggcgacga gtccgacatg
    11701 cacgacatcg ccgccgccgt cgccaaggtg ctgcggcacc acggggagct gcgggcctga
    11761 gcgcccgctc cggaccttgg ggagcgcaga tgcagaccac caccatcacc atgggagacg
    11821 tccagtaccc gtaccggctg ggcaccggct gcgtcgacgg gatcgtcacc cggctcggcg
    11881 agctggaggc cagccactac ctcgtgctgt gcgacgcgac cgtcgccgag ctgtacggcc
    11941 acgacctcgc cgcgcggctg cgccgctcgg ccggtcccgc cagcgtcctg acgcacccgg
    12001 ccggcgagga gcacaagggc ctcggcacgc tggacacgct cgccgacgcc gccctccacg
    12061 cgggcgtcga ccggcgcggc gtggtcgtcg ccctgggcgg cggcgtcacc ggcaacatcg
    12121 cgggcctgct cgccgccctg ctgttccgcg gcatccgcct ggtccacgtg ccgacgaccg
    12181 tcgtggccat gctcgactcg gtgctgtcgc tgaagcaggc cgtcaacgcg caggtgggca
    12241 agaacctcgt cggcaccttc tacccgccgg tggaggtgct ggccgacacc gccatgctgg
    12301 gcaccctccc ggtcagggag atccgctcgg gcctgtgcga ggtcgtgaag aacgcgctgg
    12361 ccatccggcc cagcatgatc gacttcctgg cggccgagct gagaccggac gggcggtacg
    12421 ccgacgacgt cctgcgctgg atgatcgacg agagcgtcgc ggccaaggcc caggtcaccg
    12481 agcacgacaa gtacgagcgg cgcgagggcc tggtcctgga gtacggccac accgtcggcc
    12541 acgcgctgga gcacgcctcg cacggcgcgg tgtcccacgg cgcaggggtc ggcgtgggca
    12601 tggtcgccgc ggccgaggtc gcccgccggc tcgggcacgt cgacgccgac ctcgtcgagc
    12661 tgcacaggga gctggtcggc aaggtcggcg tcgcgacgac gctgccggcc gacgtgccga
    12721 ccgaggagat cacctaccgg ctcggcttcg acaacaagcg gggctaccag ccgctgcccg
    12781 ccgaccacta cgccatggtc ctgctcgccg acgtcggcca acccctgtac caggacgggc
    12841 tgccgctcac gccggcgccc cgcgccctcg tggacgaggt cgtccgggag ctggccgacg
    12901 ccccgtcccg gatcggggcg tccgtgggtt ccgccggagg tgcgtcgtga actctccgct
    12961 caaccagcca ccgcacaagt cactgaacga gccactgggc aagtcactga acgagccact
    13021 gggcaagtca ctgaacgagc cgctgggcaa gtcactgaac gagccgctgg gcaagtcact
    13081 gaacgagccg ctgggcgtcg ccgtggtcgg cgcggggttc atgggaggcg tccacgccga
    13141 ggtgttcgcc gagcacccga gggcgcggct cgccgcggtc tgcgacctcg accggggcgc
    13201 ggcgcgcgag ctggcggggc ggttcgccgt cgagaccgtc accgacgacc tcgacagcgt
    13261 cctgtccgac gaccggatcg ggctggtcgt ggtgacgacg ccgaacgccc tgcacgccga
    13321 gcaggccgca cgggcgttgc gggccggccg gcacgtgctg gtcgagaagc ccctcgcgct
    13381 cacctccgac gagatccgcg gcctgctccg actggccgac gagcgcggac tggtgctcgc
    13441 gcacggcagc aacttcgtgc acagccccaa gttccggcgg gtccgcgagc tggtcgccga
    13501 cgccgacgcg ttcggccggc cgcacctggc gcgggtcgtc gtgcgcaacg ggggaccgga
    13561 ctccgggtgg tgcctggacc cggcgctcgc cggcggcggc gtcctgctcg acctcggctg
    13621 ccacgcggtc gagatctgcc ggtggctgct gggcggcgcg gaggtccgcg ccgtcaccgc
    13681 gcgcagccag cgggtgcggc cccgcgccgg gcgggtcgag gaccaggcga cgctgctgct
    13741 ggagttcgcc gacggcgcgc tgggccagtg cgacgtctcc tgggcctgtc ccggcggtga
    13801 ggagatcacg accgaggtgc tgggcaccag cggtcgggcc ggcgccgacc tgtgggccgg
    13861 gatgggcgtg cacgccttct ccgaacgggg cttcgccagc gtgtgggagc cgaaccaggg
    13921 gtgggtccgc ccggagtggg agtgggtcag ggcgagcggc tacacccacc aggaccacgc
    13981 cgtggtcgag gcggtcctgg acggcacacc cctgccgcac tccgccgtcg aggcgtggac
    14041 ctcggccagg gtgctggagg cggcggcgga gagcgcggcc accggccgca ccgtcgagct
    14101 ggccccgtcc ccgaacggcc accctgtgcc cgacgccgtc cggggaggcg accgtgtcca
    14161 ctgaggacag tgacagaccg gtgcggcggc ggggcggcgt gctggcgctc accccgttct
    14221 tcctctaccc cgagtaccag gactgctggt cggcccggtt cgactcgatg ggcgggatgc
    14281 acctgctggt gcgggcgctc gtggaggaga tggccggcag gggcgtcccg caccgcgtgc
    14341 tcaccatggc cccgcccggc gtgcccaggg acctggccat cgcccgcaac gtcaccgtcc
    14401 acgcgcgacg cctcccggtg ttgccgatcc cgtcccagtt ggaggggtac ttcgggctgg
    14461 tcggggcgtg ggccaagggg agcctgctgt gggtcctgcg gaaccggagg cggctgcggc
    14521 gggagatctc cctggtgcac gcccactgcg acgggtcggg ctcggcgccg ttctacggct
    14581 ggctcatcgc gcgggcgctg ggcgtgccgc tggtggcgca gatccactcc agccggttcc
    14641 tgagccagca ccccacgacg ttgtgggaac gggtcaccga cccggccgcg aagtgggcgg
    14701 agcggttcac cgtccgcaac gcggcggcgg tgctgatgct caccgagaag gcccgcaccg
    14761 agatgcggga cgcggcggcg ctggaccccc ggcgcgtcca ccggctggcc tacctggcca
    14821 gcgaccgctt cgccgagggc gacaccgagg agcggaggac cgagatcagg cggcgcttcg
    14881 gcctggacac cggccagccc gtcgtcctct acgtcgggcg gatcgcggcc gagaagggcg
    14941 tggagttctt cgtcgaggcc gccgccgaac tgcggcggcg cgggcgtaac tgccggttcc
    15001 tcgtcgcggg ggacggcccg acccgccagg agatcgagaa gctggccgag gacaggggcg
    15061 tcgccgaccg gatcacgatc accggtttcc tgccgcacga gctgatcccc tcggtgatgg
    15121 cattgtccca gctcgtggtc ctgccctccc ggtacgagga actgggcatc gtgatcctgg
    15181 agtgcatgag catgcgccgg ccgatcgtcg cgcacgacgt caacggcgtg cacaagctca
    15241 tcgagcatgg caggaccggg ctgttggtgc cgccgttcga cacgcccgcg atggccgacg
    15301 ccatcgaggc gctgctggac gacccggagc tgcgggagcg gatcgccgag accgccgccc
    15361 cgctgccgtc cgcgaagtac tcgctgacca cggcggcgga ccagctcacg gacatctacc
    15421 gggagctggg cgtatgcgtc tgaccctcct cgccccgcac cccgacgaca tcgcgttgtc
    15481 cgtcggggga tggctggccg gtgtcggccc gcgcctgcgt gcgtccgggt ggcgactgga
    15541 cctggtcacg gtgttcagtc gcagcgtcta cgcgcccttc gccggggacg acgcgcggga
    15601 cgaggacgcc gtgagcctgc tccggctggc cgaggacctg cgcttcgccc ggtcccagcg
    15661 gctgcggccc tccgcgctcg ggctgcccga ctgctcgtgc ctgggcatgg acgacgagtc
    15721 ggaactggtg gcccccacgg ccaccgaccc acgcaagtcc attgtggacg atgttgtcgc
    15781 tcgggcggtc gcggggagcg ccgtcgtcgt cgcgccgttg gcggtgggcg gccacgtcga
    15841 ccaccggctg gcgcgcgacg ccgtcgccga agcgctcggg gagatcccgt gcctgtggta
    15901 cgaggacctg ccctacgcgc tcgacgacgc cgtgcccact ccgcgctccc cggtcgacgg
    15961 gcggacgctg cgcccctggc cggtgcggat cacggcccag ctccctgcca aacgcgccgc
    16021 gctggcctgc taccggtccc agatgagcga caccgacatc ggggaggtcc tcaactaccg
    16081 ccccgacggc ggcgccgagc ccgtcgaacg cctgtggacc tcggccgacc tgcccccgga
    16141 cctcgcaggg accctcggcc tggtcgacca ggacaccccc tcaccccacc tcatcccggt
    16201 caacctggag gacaagtgac ctcggaactc gcgttgttcg gcggcacacc cgtgcgcacc
    16261 gagcccttcc ccgacggccc ccgcttccgc gagcgggacc tggagcgcat ccgggaggtg
    16321 ctggagtccg gcagcctcgg cggcatcccc ttcccgaacc gcacccaccg ggcgttcgcc
    16381 gagcagttct gcggccggct cggcgcccgg cacggcgtgc tggtcgccaa cggcaccgtg
    16441 agcctgtccg tggccctgcg ggccctcggc gtgcacgccg gtgacgaggt gatcaccacc
    16501 ggctacacgt ggatgggcac ggccgcgtcc atcgtgcaca tcaacgccgt gccggtgctc
    16561 gtggacatcg acccgaacac ctggtgcatc gacccggcgg ccgtcgaggc ggccatcacg
    16621 cccaggacca gggcgatcgt gccggtgcac ctggccaacc agatcgccga cctcgacgcg
    16681 ctgctggaga tcgccaggaa gcatgacctg gtcgtgctgg aggactgcgc ccacgcgcac
    16741 ttcgccgagt ggcgcggccg ctgcgtcggc acgcacggcg acgccggcag cttcagcttc
    16801 gagagcagca agatcatgac ctccggcgag ggcggattcc tggtcagcgg ggacgagacc
    16861 acccaccacc gggccatgtc gctggtcaac tgcgggcgca aggaggaggg ctacgactcc
    16921 ttcgagggcc gcatgctcgg ctggaacaac cgggccaccg agttgcaggc cgccttcctc
    16981 atcggacagg tcgaacagca cgacgagctg cacgcccagc ggaagtccaa cgtggagctg
    17041 ctgaccaagg ggctcaccga gatcggcggc ttcacgccgg tcggcgacga cgaccccagg
    17101 gtgacgcgcc ggcagtacta cgaggtgctc taccgcttcg accccgagca gtgggcgggc
    17161 gtgcaccgcg accgggtgct ggaggccctg ctcgccgagg gcgtcgagtt cgagggcatc
    17221 accttctacc cgccgctgca ccgggactcg ctgttcacgg tcagcgccga ggactggccg
    17281 atgatccgcg accggtacgg cgaccgcatg gggccggagg acttccacct cccggtctcc
    17341 gagcgggccg cctacgacga gtcggtgtgg gtccaccact ccctgctcac cggcccggcc
    17401 acggacgtcg accagatcct ggaggccgtg gcgaaggtcc gccgcaacgt cgacgccctg
    17461 cgctgacccg acagcgccgt tgggtcgctt tcccgaccgc acgatccgac cggacggagg
    17521 cgccgtgaac ccgacgaggc aggaccttcg gaccgatccc ccgcgccacg gcgacggcct
    17581 ccacgacgcg gtggacctgt tgcgcagggc catggcgctg gtgctcgccc acaccgacca
    17641 gtgggacgcg ctcggcgcgg cgagcgtcgc ggccgtcgag gccgcgctgg agatggtcgc
    17701 ggccaacgcc gggacggcca cggggaacgg cgcggcgccc gcgcccgccg gaccccgagg
    17761 ccggcggacc gaggacatcc agcgggccgt cgacagcgcc agggccgcgg tcgtcgcgag
    17821 cacgttcgcc cttcgcgagg cggccgatga ggaacgccgc cggcggcaga cgcctccgcc
    17881 gcgcgcggga gcctgaccgg ggcccgcgcg ggagcctgac cggggcgccc gcgcgggcgt
    17941 ctgacaccac accgcgcccg gcgcggccga ccagccgcgc gccgggggtg cgggcgaagc
    18001 gccacgcccg cacccccggc cctcccgccc tttccccgca accctttccc ctcttcctgt
    18061 ggcttctccc cgacactcct tcctcggacg gcgccgacgc ggcgcgctgg gcgccagatg
    18121 ggacgtggac ccgtgcgtgt tctccggctc accccgttct tccaccacga ctgcgtcacc
    18181 tcgtggccgg ccgagttcga cgcggtcggc gggatgcagt tgcagatcct gcggctgtcc
    18241 cgcgagctgg cccggcgcgg cgtgcgccag caggtgctca cgctgggctt ccccggcctg
    18301 ccccgggtgc gggtcgactc gccgaacctg gtcgtgcgga tcaccagggc cccgctgccc
    18361 cggctgcggt cggagctgac cggcctggtc gggctcaacc aggcgtggct ggtcgccgcg
    18421 ctggccgcgt gcgtgcggct caggcgcacc tggcgccccg acctggtcca cgtgcacgcc
    18481 gacggccagc tctgggcgtt gctggcggga ccggccgcgt cccgcgtgct cggcgtgccc
    18541 tactgcgtga cgctgcactg ctcgcgcctg tcggtgtacc agcccatgtc gtggatcgac
    18601 cagctccagc accggctggt cgtcgcggcg gagaagtggg cgctgcgcgg ggcctccggc
    18661 gtgtcgaccc tgaccgaccg caccgcgtcg gtggtcgcct ccgcgctcgg ggtgggcgcg
    18721 gaggacgtcg acgtggtccc cgactcggtg gacacgtcgt ccactgtgga cagagcagag
    18781 gggcgcgtgc tgctggagaa gctgggcgtg ccgtccgacc acgaggccgt cggctacgtc
    18841 ggccgcgtcg cgcacgagaa gggctggccc gacctcgtgc gcgtggccgg cgcgctgtcc
    18901 gaccggaagg cgaccttcct ggtcgtcggg gacgggccgc agagcgggcg catgcgcgac
    18961 gaggtcgccg ccgccggcct gtccgaccgg ttcctgttca ccgggttcct gccccatcac
    19021 gacatcccgg cggtcatggc cggtctggac gtgctcgtga tgccgtcgcg gcacgaggag
    19081 ctgggcggga gcgcgctgga ggcgatgctg gcgggaacgc ccgtggccgc ctacgccgtg
    19141 ggtgggctgc gggacaccgt gggccacgtg acgccgtcgc tgctcgtgcc tcccggcgac
    19201 gtcacggcgc tcgcggaggc cgttcgtggt gtgctcgacg acccgcggcc ccaccgcgac
    19261 caggtggcgg ccggccgttc ctggctgacc gacctcttcg acggcggtgc cgccgcgcgt
    19321 cgggtgatcg cccactatga gcgtgtcctc agtggaaccg cccgtctccg ccctcaggaa
    19381 taggacggtg tgtttcgtac tccgatctca ccgacgtttc ctgtgggttc gcggtctcct
    19441 actgcgccga caccgcccct cattcgagac ggagtgcgct tctgtccgga tgtcagtccg
    19501 gctccagact cgtcgcgctc gccgcgtggc ggaccacacg cgccttggtg atcgcccatg
    19561 tcgtgcacat cggcatctct gtcgcgctcg tgactgggtc gggaggctgg aacgccatcg
    19621 cagtgaacgg acacagtcga cgagtagggg aagaatccgt cgccccggtc atccgtgagt
    19681 cctcccgggc ggctgtcggc acaacgaggc ggcgttcggt ggggcgcggt gtgcgtcggg
    19741 tggtcgcgca ccacgagcgt gtcctcagtg gaaccgggcg gccgcgcttg agtccctgat
    19801 gacgccgctg accgcgtcaa ccagtccacc tcgacaccgg aaccgtccac tccgaacggt
    19861 ccgagtggcg caatgcccag acccgggcca ctgccccaga cggatcaccg gcgtggcgca
    19921 cgggcgcatt tagccggcca atcgtcacca aggacgtggt gaccccgccc cgcagcacct
    19981 accttgcacc ctgagcggac gccctccggc tgccctgggc ggacgagaag tggatgggaa
    20041 gtgccgtgga gacgggcgct ggcggacgat tgggcgtgtt gttcgccggt ctgttccgga
    20101 tcgtcaccga cacggccgac cactgccgga accggttgtt gaacctcttc cgcggccatc
    20161 acgttccggc gggtcgcgct gtgccacgcc cgtcttggcc ttaacagcac cctggtgatc
    20221 acgcaggcct cacctgtggg cgttccttcg cgccggaggc gggcggtagt ggtcggctac
    20281 gaggtcaagc ccgcgcgacc cggcaggggg agaaggtatg ccggcctgtg tttcgttgct
    20341 gacgaaacac aggccgtggt ccagcaactc gtctatgcgg ggccggtggc cccaccggga
    20401 ccgctggccc cgtccggacg tcaggacctc tgatgccttc tggctgtccg ctcaggagat
    20461 gtcggcgcgg accagggcgg cggcctgctc ggccgacccc tccgccgcct ccgccgaatc
    20521 gcccaccgtg atcaccgcgc ccaggatgca cgacttgaag tccacgggtg gctgggtgat
    20581 ctcggcgccc acgggttgct cgatcaccag gtggcgcacg ccgggcacgc ggcaggcgtc
    20641 gtcgagaccg gcgtagccgg tgagggttcc gacccggtcg gtcaggatct tgcgcacaca
    20701 cgcccacagg ggcggcccgg cggcgtccag cgggggacga ccggtcgcga cccggatcgc
    20761 gttctcgacg aacgaccggc cggtggccag cccgaccagg tgcgaggcga tgaagtcccc
    20821 gccacccctt gccccgatct ccacgagtct caccccgccg tccggggcaa ccatgcattc
    20881 caggtggaag gcgcagtcgt ccagccccaa cgcggacacc acgtcggccg tgagccggtg
    20941 gacggcgtcg agccggtcgg cgggcagcgc gctcgggtgc aggtgcgcga gttccagccg
    21001 gaagggctcg gtcgtgcgct tgtcgatgac gccgacgacg tggatctgtc cacaatggac
    21061 gaatccctcg acactgtgct ccgtgccgtg caggaactcc tcgtagatca gctcgtggcg
    21121 ggtctccgtg gtcgccgtca ggtccatcag ccggtcgaac gcgggacgca ggccagcagg
    21181 gccgtcgatc acgaagatgc cccggctgcc tgacgaggac gtgggcttga gcacggcggg
    21241 gaaaccgacc agctccaccg cgcgcgacag gtccgaccag tcggtgaccc gcgcgaaccg
    21301 ggggaccagg tgcgggtggt gttcggccac cgcctcccgc atcaggtact tgttgcgggc
    21361 cagccgggcc gcgccggggg agacgcccgg cagcccgagc cgctgggcga tcccgctgac
    21421 cgtggtcacg tcgcgctccg accagcccag cacggcggcg atccggtgtt ccgccgcgat
    21481 ctcgtcgacc gccgcgtgca ccgccgcctc gtcccgggtg tccagtcgca ccacggtccg
    21541 cacgatcccg cgaggtaaac cctccggcac cgcgtcggcg agcagtgcga cgccgtagcc
    21601 gaggcggtgc gcggcctcga acaccgcacc ccgctccaga tgcgtgcgac ggacgttgac
    21661 gaagacgacg agttcgttgt tcaccaaggt tctccgaggg aaaggcgagg gtgtgggcgg
    21721 gccgtgcgcc gacccgccca caccctcctg gattcagctc gccgaccgcg tcggcaggag
    21781 ttccggggcc gtggccgcga ccgccgccgt gttccgacgc gccaccgcga cctgggcgat
    21841 gacgatgcca gccaacatca ccaccgagcc caccatctgc accgcgccga gccgctcgcc
    21901 gagcaccagc atggccagca cgccgccgac cacgatctcc agcgtcgcga ccaggctcgc
    21961 cgacgtgggc gggatcgacc gctgcgccgt gacgctgagc aggatcgcgc ccgccatgcc
    22021 gaccagcccc acccagagcg cgagcagcca caccggcacg tccaccccgc cgaccgcgct
    22081 gacctccccg aggacgtgga acgggaacgg ggccaccacc ccggcgaggg tgagcgcgac
    22141 cgcgccgagg caggtgcccc aggtcgccat caccaacggg tcgtagtccc gcagcccccg
    22201 ttccgccagg aggaaccgcc cggcgagggt ggccgcggcc agcaggccga acagcacgcc
    22261 cacgccgtcc agggcgaacg acgtccacac ctgactgatc aacgccaggc cgcacaacgc
    22321 caccgcgatc cccacccaca gcaggccgga gaggtgcttg cgctgcacga accgcaccca
    22381 cagcgccacg agcaccggcg acaggtactc cagcagcagg gcgatcccga ccgggatccg
    22441 ggacagggcg acggtgtaga cgacctggtt gaccgccagc gtcaccaccc cgtacagcac
    22501 caccagccac cagtcacccg gccggatccg caaccgcccc cgccgcagca gcagggccgc
    22561 cgtcaacagg gccagcgcgc cgacgaccgt gcgcacctgg atgacgttca ccggggacag
    22621 ctcggtcctg gcgagcagct tcaacgcggg ggccgagctg cccatcgcca cggcccccgc
    22681 ggccccgaga gccaggccga gggccaggct cccgggccgg gaacgggaca ccat
//
